# Supplementary material for: The Evolution and Diversity of Interleukin-17 Highlight an Expansion in Marine Invertebrates and Its Conserved Role in Mucosal Immunity
Source: Front Immunol. 2021 Jul 27;12:692997. doi: 10.3389/fimmu.2021.692997 (PMC8353272; doi:10.3389/fimmu.2021.692997)
Supplement: Supplementary file 1 [file DataSheet_1.zip]

Archive with 2 entries (2 files):
- Supplementary Data.xlsx
- Supplementary Figures and Tables.pdf
