# Supplementary material for: The Evolution and Diversity of Interleukin-17 Highlight an Expansion in Marine Invertebrates and Its Conserved Role in Mucosal Immunity
Source: Front Immunol. 2021 Jul 27;12:692997. doi: 10.3389/fimmu.2021.692997 (PMC8353272; doi:10.3389/fimmu.2021.692997)
Supplement: Supplementary file 1 [file DataSheet_1.zip › Supplementary Data.xlsx]

## Sheet: Supplementary Data 1
Supplementary Data 1. The 379 unique IL-17 sequences retrieved from the 16 individual mussel genomes
Name	Seq
IL17-17	ATGATTATTAAAACAGTGATAGCATACATCACATGCTGTATAGTTTCCGCTAATAGTGCTCTGACATGTACAGATCCTCCAGACTTACAATCTCAATTCAACAGTTTAAACGGAGGTGTAGATTACCGGACAGTATTTTTCGCGGAAGGTTGGACACAACACACACTAAATAGATCGTTTGTTCAACTTGTAACCCACGGAATCGATAACACTAAAAGCAGATGTCCTTCGACATTTTTAAAAGGATCGAATCTCCCACTAATGGTACGTACATCATGCCCTTGGTATTTAGAGAAGACGCCATACAGCGCTGAAAGATTTCCCCATGAACTCTACAGAGCTAGCACTAAATGTACTAGATGTATTGATTCTTCTGGAGATGAGACATGTTCGCCAATT…
IL17-17-2	ATTATTAAAGCAGTGATAGCATACATCACATGCTGTATAGTTTCCGCTAATAGTGCTCTGACATGTACAGATCCTCCAGACTTACAATCTCAATTCAACAGTTTAAACGGAGGTGTAGATTACCGGACAGTATTTTTCGCGGAAGGTTGGACACAACACACACTAAATAGATCGTTTGTTCAACTTGTAACCCACGGAATCGATAACACTAAAAGCAGATGTCCTTCCACATTTTTAAAAGGATCGAATCTCCCACTAATGGTACGTACATCATGCCCTTGGTATTTAGAGAAGACGCCATACAGCGCTGAAAGATTTCCCCATGAACTCTACAGAGCTAGCACTAAATGTACTAGATGTATTGATTCTTCTGGAGATGAGACATGTTCGCCAATTCAA…
IL17-17-3	ATTATTAAAGCAGTGATAGCATACATCACATGCTGTATAGTTTCCGCTAATAGTGCTCTGACATGTACAGATCCTCCAGACTTACAATCTCAATTCAACAGTTTAAACGGAGGTGTAGATTACCGGACAGTATTTTTCGCGGAAGGTTGGACACAACACACACTAAATAGATCGTTTGTTCAACTTGTAACCCACGGAATCGATAACACTAAAAGCAGATGTCCTTCCACATTTTTAAAAGGATCGAATCTCCCACTAATGGTACGTACATCATGCCCTTGGTATTTAGAGAAGACGCCATACAGCGCTGAAAGATTTCCCCATGAACTCTACAGAGCTAGCACTAAATGTACTAGATGTATTGATTCTTCTGGAGATGAGACATGTTCGCCAATTCAA…
IL17-17-4	ATTATTAAAGCGGTGCTAGTATACACTACATGCTGTATAGTTTCCGTTAATAGTGCTCCGACATGTACAGATCCTCCAGACTTACAATCTCAATTCAACAGTTTAAACGGAGGTGTAGATTACCGGACAGTATTTTTCGCGGAAGGTTGGACACAACACACACTAAATAGATCGTTTGTTCAACTTGTAACCCACGGAATCGATAACACTAAAAGCAGATGTCCTTCGACATTTTTAAAAGGATCGAATCTCCCACTAATGGTACGTACATCATGCCCTTGGTATTTAGAGAAGACGCCATACAGCGCTGAAAGATTTCCCCATGAACTCTACAGAGCTAGCACTAAATGTACTAGATGTATTGATTCTTCTGGAGATGAGACATGTTCGCCAATTCAA…
IL17-17-5	ATTATTAAAGCGGTGCTAGTATACACTACATGCTGTATAGTTTCCGTTAATAGTGCTCCGACATGTACAGATCCTCCAGACTTACAATCTCAATTCAACAGTTTAAACGGAGGTGTAGATTACCGGACAGAATTTTTCGCGGAAGGTTGGACACAACACACACTAAATAGATCGTTTGTTCAACTTGTAACCCACGGAATCGATAACACTAAAAGCAGATGTCCTTCGACATTTTTAAAAGGATCGAATCTCCCACTAATGGTACGTACATCATGCCCTTGGTATTTAGAGAAGACGCCATACAGCGCTGAAAGATTTCCCCATGAACTCTACAGAGCTAGCACTAAATGTACTAGATGTATTGATTCTTCTGGAGATGAGACATGTTCGCCAATTCTA…
IL17-17-6	ATTATTAAAGCGGTGCTAGTATACACTACATGCTGTATAGTTTCCGTTAATAGTGCTCCGACATGTACAGATCCTCCAGACTTACAATCTCAATTCAACAGTTTAAACGGAGGTGTAGATTACCGGACAGTATTTTTCGCGGAAGGTTGGACACAACACACACTAAATAGATCGTTTGTTCAACTTGTAACCCACGGAATCGATAACACTAAAAGCAGATGTCCTTCGACATTTTTAAAAGGATCGAATCTCCCACTAATGGTACGTACATCATGCCCTTGGTATTTAGAGAAGACGCCATACAGCGCTGAAAGATTTCCCCATGAACTCTACAGAGCTAGCACTAAATGTACTAGATGTATTGATTCTTCTGGAGATGAGACATGTTCGCCAATTCAA…
IL17-17-7	ATTATTAAAGCAGTGATAGCATACATCACATGCTGTATAGTTTCCGCTTATAGTGCTCCGACATGTACAGATCCTCCAGACTTACAATCTCAATTCAACAGTTTAAACGGAGGTGTAGATTACCGGACAGTATTTTTCGCGGAAGGTTGGACACAACACACACTAAATAGATCGTTTGTTCAACTTGTAACCAACGGAATCGATAAAACTAAAAGCAGATGTCCTTCGACATTTTTAAAAGGATCGAATCTCCCACTAATGGTACGTACATCATGCCCTTGGTATTTAGAGAAGACGCCATACAGCGCTGAAACATTTCCCCATGAACTCTACAGAGCTAGCACTAAATGTACTAGATGTATTGATTCTTCTGGAGATCAGACATGTTCGCCAATTCAA…
IL17-17-8	ATTATTAAAGCGGTGCTAGTATACACCACATGCTGTATAGTTTCCGCTAATAGTGCTACGACATGTACAGATCCTTCAGACTTACAATCTCAATTCAACAGTTTAAACGGAGGTGTAGATTACCGGACAGTATTTTTCGCAGAAGGTTGGACACAACACACACTAAATAGATCGTTTGTTCAACTTGTAACCCACGGAATCGATAACACTAAAAGCAGATGTCCTTCGACATTTTTAAAAGGATCGAATCTCCCACTAATGGTACGTACATCATGCCCTTGGTATTTAGAAAAGACGCCATACAGCGCTGAAACATTTCCCCATGAACTCTACAGAGCTAGCACTAAATGTACTAGATGTATTGATTCTTCTGGAGATCAGACATGTTCGCCAATTCAA…
IL17-17-9	ATTATTAAAGCGGTGCTAGTATACACCACATGCTGTATAGTTTCCGCTAATAGTGCTACGACATGTACAGATCCTTCAGACTTACAATCTCAATTCAACAGTTTAAATGGAGGTGTAGATTACCGGACAGTATTTTTCGCAGAAGGTTGGACACAACACACACTAAATAGATCGTTTGTTCAACTTGTAACCCACGGAATCGATAACACTAAAAGCAGATGTCCTTCGACATTTTTAAAAGGATCGAATCTCCCACTAATGGTACGTACATCATGCCCTTGGTATTTAGAAAAGACGCCATACAGCGCTGAAACATTTCCCCATGAACTCTACAGAGCTAGCACTAAATGTACTAGATGTATTGATTCTTCTGGAGATCAGACATGTTCGCCAATTCAA…
IL17-17-10	ATTATTAAAGCAGTGATAGCATACATCACATGCTGTATAGTTTCCGCTAATAGTTCTCCGACATGTACAGATCCTCCAGACTTACAATCTCAATTCAACAGTTTAAACGGAGGTGTAGATTACCGGACAGTATTTTTCGCGGAAGGTTGGACACAACACACACTAAATAGATCGTTTGTTCAACTTGTTACCCACGGAATCGATAACACTAAAAGCAGATGTCCTTCGACATTTTTAAAGGGATCGAATCTCCCACTAATGGTACGTACATCATGCCCTTGGTATTTAGAGAAGACGCCATACAATGCTGAAACATTTCCTCATGAACTCTACAGAGCTAGCACTAAATGTACTAGATGTATTGATTCTTCTGGAGATCAGATATGTTCGCCAATTCAA…
IL17-17-11	ATTATTAAAGCAGTGATAGCATACATCACATGCTGTATAGTTTCCGCTAATAGTTCTCCGACATGTACAGATCCTCCAGACTTACAATCTCAATTCAACAGTTTAAACGGAGGTGTAGATTACCGGACAGTATTTTTCGCGGAAGGTTGGACACAACACACACTAAATAGATCGTTTGTTCAACTTGTTACCCACGGAATCGATAACACTAAAAGCAGATGTCCTTCGACATTTTTAAAGGGATCGAATCTCCCACTAATGGTACGTACATCATGCCCTTGGTATTTAGAGAAGACGCCATACAATGCTGAAACATTTCCTCATGAACTCTACAGAGCTAGCACTAAATGTACTAGATGTATTGATTCTTCTGGAGATCAGATATGTTCGCCAATTCAA…
IL17-17-12	ATTATTAAAGCAGTGATAGCATACATCACATGCTGTATAGTTTCTGCTAATAGTACTCCGACATGTACAGATCCTCCAGACTTACAATCTCAATTCAACAGTTTAAACGGAGGTGTAGATTACCGGACAGTATTTTTCGCGGAAGGTTGGACACACCACACACTAAATAGATCGTTTGTTCAACTTGTAACCCAAGGAATCGATAACACTAAAAGCAGATGTCCTTCGACATTTTTAAAAGGATCGAATCTCCCACTAATGGTACGTACATCATGCCCTTGGTATTTAGAAAAGACGCCATACAGCGCTGAAACATTTCCCCATGAACTCTACAGAGCTAGCACTAAATGTACTAGCTGTATTGATTCTTCTGGAGATCAGACATGTTCGCCAATTCAA…
IL17-17-13	ATTATTAAAGCAGTGATAGCATACATCACATGCTGTATAGTTTCCGCTAATAGTTCTCCGACATGTACAGATCCTCCAGACTTACAATCTCAATTCAACAGTTTAAACGGAGGTGTAGATTACCGGACAGTATTTTTCGCGGAAGGTTGGACACAACACACACTAAATAGATCGTTTGTTCAACTTGTTACCCACGGAATCGATAACACTAAAAGCAGATGTCCTTCGACATTTTTAAAGGGATCGAATCTCCCACTAATGGTACGTACATCATGCCCTTGGTATTTAGAGAAGACGCCATACAATGCTGAAACATTTCCTCATGAACTCTACAGAGCTAGCACTAAATGTACTAGATGTATTGATTCTTCTGGAGATCAGATATGTTCGCCAAGTCAA…
IL17-17-14	ATTATTAAAGCAGTGATAGCATACATCACATGCTGTATAGTTTCCGTTAATAGTGCTCCGACATGTACAGATCCTCCAGACTTACAATCTCAATTCAACAGTTTAAACGGAGGTGTAGATTACCGGACAGTATTTTTCGCGGAAGGTTGGACAGAACACACACTAAATAGATCGTTTGTTCAACTTGTAACCCACGGAATCGATAACACTAAAAGCAGATGTCCTTCGACATTTTTAAAAGGATCGAATCTCCCACTAATGGTACGTACATCATGCCCTTGGTATTTAGAGCAGACGCCATACAGCGCTGAAACATT
IL17-3	ATGAATTTTATCAATATCCTTAAAGCTGTCGTACTATTCATCTTCTACAGTTTCATATCTGTCAAAGGTGCCCCCACATGTACAGATCCATCAAATTTACAGACCAGATTCAATAGTTTAAATGGAGGTGTAGATTACAGATCATTATTTTTCACGGAAGGTTGGACACAGAACACACTAGAAGCTGACTTCGGTCAACTTGTATATTTTGGTATAGATAAAGCTCAAAGCAGCTGTCCTTCAACATTTTTAAAAGGATCTAATCTTCCTTTAATGGTACGTACATCATGCCCATGGTATTTAGAGAAGACGCCATACAGCGCTGAAACATTCCCTCATGAACTCTACAGAGCCAGCACTAAATGTACCAAGTGTATAGATGCTTCCGGGGATCAAAAA…
IL17-3-2	ATGAATTTTATCAATATCTTTAAAGCTGTCGTACTATTCATCTTCTACAGTTTCATATCTGTCAAAAGTGCCCCCACATGTACAGATCCATCAAATTTACAGACCAGATTCAATAGTTTAAATGGAGGTGTAGATTACAGATCATTATTTTTCACGGAAGGTTGGACACAGAACACATTAGAAGCTGACTTCGGTCAACTTGTATATTTTGGTATAGATAAAGCTCAAAGCAGCTGTCCTTCAACATTTTTAAAAGGATCTAATCTTCCTTTAATGGTACGTACATCATGCCCATGGTATTTAGAGAAGACTCCATACAGCGCTGAAACATTCCCTCATGAACTCTACAGAGCCAGCACTAAATGTACCAAGTGTATAGATGCTTCCGGGGATCAAAAA…
IL17-3-3	ATCTTTAAAGCTGTCGTACTATTCATCTTCTACAGTTTCATATCTGTCAAAAGTGCCCCCACATGTACAGATCCATCAAATTTACAGACCAGATTCAATAGTTTAAATGGAGGTGTAGATTACAGATCATTATTTTTCACGGAAGGTTGGACACAGAACACATTAGAAGCTGACTTCGGTCAACTTGTATATTTTGGTATAGATAAAGCTCAAAGCAGCTGTCCTTCAACATTTTTAAAAGGATCTAATCTTCCTTTAATGGTACGTACATCATGCCCATGGTATTTAGAGAAGACTCCATACAGCGCTGAAACATTCCCTCATGAACTCTACAGAGCCAGCACTAAATGTACCAAGTGTATAGATGCTTCCGGGGATCAAAAATGTTCACCAATTCAA…
IL17-3-4	ATCCTTAAAGCTGTCGTACTATTCATCTTCTACAGTTTCATATCTGTCAAAGGTGCCCCCACATGTACAGATCCATCAAATTTACAGACCAGATTCAATAGTTTAAATGGAGGTGTAGATTACAGATCATTATTTTTCACGGAAGGTTGGACACAGAACACATTAGAAGCTGACTTCGGTCAACTTGTATATTTTGGTATAGATAAAGCTCAAAGCAGCTGTCCTTCAACATTTTTAAAAGGATCTAATCTTCCTTTAATGGTACGTACATCATGCCCATGGTATTTAGAGAAGACGCCATACAGCGCTGAAACATTCCCTCATGAACTCTACAGAGCCAGCACTAAATGTACCAAGTGTATAGATGCTTCCGGGGATCAAAAATGTTCACCAATTCAA…
IL17-3-5	ATCCTTAAAGCTGTCGTACTATTCATCTTCTACAGTTTCATATCTGTCAAAAGTGCCCCCACATGTACAGATCCATCAAATTTACAGACCAGATTCAATAGTTTAAATGGAGGTGTAGATTACAGATCATTATTTTTCACGGAAGGTTGGACACAGAACACATTAGAAGCTGACTTCGGTCAACTTGTATATTTTGGTATAGATAAAGCTCAAAGCAGCTGTCCTTCAACATTTTTAAAAGGATCTAATCTTCCTTTAATGGTACGTACATCATGCCCATGGTATTTAGAGAAGACTCCATACAGCGCTGAAACATTCCCTCATGAACTCTACAGAGCCAGCACTAAATGTACCAAGTGTATAGATGCTTCCGGGGATCAAAAATGTTCACCAATTCAA…
IL17-3-6	ATCCTTAAAGCTGTCGTACTATTCATCTTCTACAGTTTCATATCTGTCAAAAGTGCCCCCACATGTACAGATCCATCAAATTTACAGACCAGATTCAATAGTTTAAATGGAGGTGTAGATTACAGATCATTATTTTTCACAGAAGGTTGGACACAGAACACATTAGAAGCTGACTTCGGTCAACTTGTATATTTTGGTATAGATAAAGCTCAAAGCAGCTGTCCTTCAACATTTTTAAAAGGATCTAATCTTCCTTTAATGGTACGTACATCATGCCCATGGTATTTAGAGAAGACTCCATACAGCGCTGAAACATTCCCTCATGAACTCTACAGAGCCAGCACTAAATGTACCAAGTGTATAGATGCTTCCGGGGATCAAAAATGTTCACCAATTCAA…
IL17-3-7	ATCCTTAAAGCTGTCGTACTATTCATCTTCTACAGTTTCATATCTGTCAAAAGTGCCCCCACATGTACAGATCCATCAAATTTACAGACCAGATTCAATAGTTTAAATGGAGGTGTAGATTACAGATCATTATTTTTCACGGAAGGTTGGACACAGAACACATTAGAAGCTGACTTCGGTCAACTTGTATATTTTGGTATAGATAAAGCTCAAAGCAGCTGTCCTTCAACATTTTTAAAAGGATCTAATCTTCCTTTAATGGTACGTACATCATGCCCATGGTATTTAGAGAAGACTCCATACAGCGCTGAAACATTCCCTCATGAACTCTACAGAGCCAGCACTAAATGTACCAAGTGTATAGATGCTTCCGGGGATCAAAAATGTTCACCAATTCAA…
IL17-3-8	ATCCTTAAAGCTGTCGTACTATTCATCTGCTACAGTATCATATCTGTCAAAAGTGCCCCCACATGTACAGATCCATCAAATTTACAGACCCGATTCAATAGTTTAAATGGAGGTATAGATTACAGATCATTATTTTTCACGGAAGGTTGGACACAGAACACACTAGAAGCTGACTTCGGTCAACTTGTATATTTTGGTATAGATAAAGCTCAAAGCAGCTGTCCTTCAACATTTTTAAAAGGATCTAATCTTCCTTTAATGGTACGTACATCATGCCCATGGTATTTAGAGAAGACTCCATACAGCGCTGAAACATTTCCCCATGAAATCTATAGAGCTAGCACTAAATGTACCAAGTGTATTGACGCTTCCGGGGATCAAAAATGTTCACCAATTCAA…
IL17-3-9	ATATCTGTCAAAAGTGCCCCCACATGTACAGATCCATCAAATTTACAGACCAGATTCAATAGTTTAAATGGAGGTGTAGATTACAGATCATTATTTTTCACGGAAGGTTGGACACAGAACACACTAGAAGCTGACTTCGGTCAACTTGTATATTTTGGTATAGATAAAGTTCAAAGCAGCTGTCCTTCAACATTTTTAAAAGGATCTAATCTTCCTTTAATGGTACGTACATCATGCCCATGGTATTTAGAGAAGACTCCATACAGCGCTGAAACATTTCCCCATGAAATCTATAGAGCTAGCACTAAATGTACCAAGTGTATTGACGCTTCCGGGGATCAAAAATGTTCACCAATTCAACAGAAAATCCAAGTATTAAAAAGAGCAGGTTGCACAAAT…
IL17-3-10	TGTCCTTCAACATTTTTAAAAGGGTCTAATCTTCCTTTAATGGTACGTACATCATGCCCATGGTATTTAGAGAAGACTCCATACAGCGCTGAAACATTCCCTCATGAACTCTACAGAGCCAGCACTAAATGTACCAAGTGTATAGATGCTTCCGGGGATCAAAAATGTTCACCAATTCAACAGAAAATTCAAGTATTAAAAAGAGCAGGATGTACAAATGGATATTATAAATATGAAGTAACAGACACGTATATTCCAGTAGCCTTTGTATGTGAACAGCCAAGAGAAGTAGTAAATGATGTACAAATAACCACTGCCCGCCCACCAGCTGACGGACCAGAGGAAATGTAA
IL17-16	ATGAATTTAATCAATATCCTTAAAATTGCCAAAGTATACATTACATATTGTATCGTGTTCGTCAATAGTGCACCAACATGTACAGACCCTAAAGACGTACAGGCTAAATTCAACAGTATAAACGGAGGAGTAGATTACAGGACATTATTTTTCACTGACGGCTGGAAACAAGACACAATGGTCAGTGATTTTGAGAAACTGGTATCTATGAGGGAAGACTTTACTAAAATTGGTTGTCCTTCAACATTTTTAGAAGGTTTTAATCTCCCATTAATGGCACGTACATCATGCCCTTGGTTTTTAGAGCAAACGCCATACATTGCTGAAACATATCCCCATACACTCTATAGAGCTGCTACCAAATGTACTAAATGTATAGATGCTTCTGGCGATCAGAAA…
IL17-16-2	ATCCTTAAAATTGCCAAAGTATACATTACATATTGTATCGTGTTCGTCAATAGTGCACCAACATGTACAGACCCTAAAGACGTACAGGCTAAATTCAACAGTATAAACGGAGGAGTAGATTACAGGACATTATTTTTCACTGACGGCTGGAAACAAGACACAATGGTCAGTGATTTTGAGAAACTGGTATCTATGAGGGAAGACTTTACTAAAATTGGTTGTCCTTCAACATTTTTAGAAGGTTTTAATCTCCCATTAATGGCACGTACATCATGCCCTTGGTTTTTAGAGCAAACGCCATACATTGCTGAAACATATCCCCATACACTCTATAGAGCTGCTACCAAATGTACTAAATGTATAGATGCTTCTGGCGATCAGAAATGTTCACCAATTCAA…
IL17-16-3	ATCCTTATAATTGCCAAAGTATACATTACATATTGTATCGTGTTCGTCAATAGTGCACCAACATGTACAGACCCTAAAGACGTACAGGCTAAATTCAACAGTATAAACGGAGGAGTAGATTACAGGACATTATTTTTCACTGACGGCTGGAAACAAGACACAATGGTCAGTGATTTTGAGAAACTGGTATCTATGAGGGAAGACTTTACTAAAATTGGTTGTCCTTCAACATTTTTAGAAGGTTTTAATCTCCCATTAATGGCACGTACATCATGCCCTTGGTTTTTAGAGCAAACGCCATACATTGCTGAAACATATCCCCATACACTCTATAGAGCTGCTACCAAATGTACTAAATGTATAGATGCTTCTGGCGATCAGAAATGTTCACCAATTCAA…
IL17-16-4	ATTGCCAAAGTATACATTGCATATTGTATCGTGTTCGTCAATAGTGCACCAACATGTACAGACCCTAAAGACATACAGGCTAAATTCAACAGTATAAACGGAGGAGTAGATTACAGGACATTATTTTTCACTGACGGCTGGAAACAAGACACAATGGTCAGTGATTTTGAGAAACTGGTATCTATGAGGGAAGACTTTACTAAAATTGGTTGTCCTTCAACATTTTTAGAAGGTTTTAATCTCCCATTAATGGCACGTACATCATGCCCTTGGTTTTTAGAGCAAACGCCATACATTGCTGAAACATATCCCCATACACTCTATAGAGCTGCTACCAAATGTACTAAATGTATAGATGCTTCTGGCGATCAGAAATGTTCACCAATTCAACAGAAAATC…
IL17-16-5	ATCCTTAAAATTGCCAAAGTATACATTACATATTGTATCGTGTTCGTCAATAGTGCACCAACATGTACAGACCCTAAAGACGTACAGGCTAAATTAAACAGTATAAACGGAGGAGTAGATTACAGGACATTATTTTTCACTGACGGCTGGAAACAAGACACAATGGTCAGTGATTTTGAGAAACTGGTATCTATAAGGGAAGATTTTACTAAAATTGGTTGTCCTTCAACATTTTTAGAAGGTTTTAATCTCCCATTAATGGCACGTACATCATGCCCTTGGTTTTTAGAGCAAACGCCATACATTGCTGAAACATATCCCCATACACTCTATAGAGCTGCTACCAAATGTACTAAATGTATAGATGCTTCTGGCGATCAGAAATGTTCACCAATTCAA…
IL17-16-6	ATCCTTAAAATTGCCAAAGTATACATTACATATTGTATCGTGTTCGTCAATAGTGCACCAACATGTACAGACCCTATAGACGTACAGGCTAAATTAAACAGTATAAACGGAGGAGTAGATTACAGGACATTATTTTTCACTGACGGCTGGAAACAAGACACAATGGTCAGTGATTTTGAAAAACTGGTATCTATAAGGGAAGATCTTACTAAAATTGGTTGTCCTTCAACATTTTTAGAAGGTTTTAATCTCCCATTAATGGCACGTACATCATGCCCTTGGTTTTTAGAGCAAACGCCATACATTGCTGAAACATATCCCCATACACTCTATAGAGCTGCTACCAAATGTACTAAATGTATAGATGCTTCTGGCGATCAGAAATGTTCACCAATTCAA…
IL17-16-7	ATCCTTAAAATTGCCAAAGTATACATTACATATTGTATCGTGTTCGTCAATAGTGCACCAACATGTACAGACCCTAAAGACGTACAGGCTAAATTAAACAGTATAAACGGAGGAGTAGATTACAGGACATTATTTTTCACTGACGGCTGGAAACAAGACACAATGGTCAGTGATTTTGAAAAACTGGTATCTATAAGGGAAGATTTTACTAAAATTGGTTGTCCTTCAACATTTTTAGAAGGTTTTAATCTCCCATTAATGGCACGTACATCATGCCCTTGGTTTTTAGAGCAAACGCCATACATTGCTGAAACATATCCCCATACACTCTATAGAGCTGCTACCAAATGTACTAAATGTATAGATGCTTCTGGCGATCAGAAATGTTCACCCATTCAA…
IL17-16-8	ATCCTTAAAATTGCCAAAGTATACATTACATATTGTATCGTGCTCGTCAATAGTGCACCAACATGTACAGACCCTATAGACGTACAGGCTAAATTAAACAGTATAAACGGAGGAGTAGATTACAGGACATTATTTTTCACTGATGGCTGGAAACAAGACACAATGGTCAGTGATTTTGAAAAACTGGTATCTATAAGGGAAGATTTTACTAAAATTGGTTGTCCTTCAACATTTTTAGAAGGTTTTAATCTCCCATTAATGGCACGTACATCATGCCCTTGGTTTTTAGAGCAAACGCCATACATTGCTGAAACATATCCCCATACACTCTATAGAGCTGCTACCAAATGTACTAAATGTATAGATGCTTCTGGCGATCAGAAATGTTCACCAATTCAA…
IL17-16-9	ATCCTTATAATTGCCAAAGTATACATTGCATATTGTATCGTGTTCGTCAATAGTGCACCAACATGTACAGACCCTAAAGACGTACAGGCTAAATTCAACAGTATAAACGGAGGAGTAGATTACAGGACATTATTTTTCACTGACGGCTGGAAACAAGACACACTGGTCAGTGATTTTGAGAAACTGGTTTCTATGAGGGAAGACTTTACTAAAATTGGTTGTCCTTCAACATTTTTAGAAGATTTTAATCTCCCATTAATGGCACGTACATCATGCCCTTGGTTTTTAGAGCAAACGCCATACATTGCTGAAACATATCCCCATACACTCTATACAGCTGCTACCAAATGTACTAAATGTATAGATGCTTCTGGCGATCAGAAATGTTCACCAATTCAA…
IL17-16-10	ATTGCCAAAGTATACATTACATATTGTATCGTGTTCGTCAATAGTGCACCAACATGTACAGACCCTAAAGACGTACAGGCTAAATTCAACAGTATAAACGGAGGAGTAGATTACAGGACATTATTTTTCACTGACGGCTGGAAACAAGACACAATGGTCAGTGATTTTGAAAAACTGGTATCTATAAGGGAAGATTTTACTAAAATTGGTTGTCCTTCAACATTTTTAGAAGGTTTTAATCTCCCATTAATGGCACGTACATCATGCCCTTGGTTTTTAGAGCAAACGCCATACATTGCTGAAACATATCCCCATACACTCTATAGAGCTGCTACCAAATGTACTAAATGTATAGATGCTTCTGGCGATCAGAAATGTTCACCCATTCAACAGAAAATC…
IL17-16-11	ATCCTTAAAATTGCCAAAGTATACATTACATATTGTATCGTGTTCGTCAATAGTGCACCAACATGTACAGACCCTAAAGACGTACAGGCTAAATTAAACAGTATAAACGGAGGAGTAGATTACAGGACATTATTTTTCACTGACGGCTGGAAACAAGACACAATGGTCAGTGATTTTGAGAAACTGGTATCTATAAGGGAAGATTTTACTAAAATTGGTTGTCCTTCAACATTTTTAGAAGGTTTTAATCTCCCATTAATGGCACGTACATCATGCCCTTGGTTTTTAGAGCAAACGCCATACATTGCTGAAACATATCCCCATACACTCTATAGAGCTGCTACCAAATGTACTAAATGTATAGATGCTTCTGGCGATCAGAAATGTTCACCAATTCAA…
IL17-16-12	AACAGTATAAACGGAGGAGTAGATTACAGGACATTATTTTTCACTGACGGCTGGAAACAAGACACAATGGTCAGTGATTTTGAGAAACTGGTATCTATGAGGGAAGACTTTACTAAAATTGGTTGTCCTTCAACATTTTTAGAAGGTTTTAATCTCCCATTAATGGCACGTACATCATGCCCTTGGTTTTTAGAGCAAACGCCATACATTGCTGAAACATATCCCCATACACTCTATAGAGCTGCTACCAAATGTACTAAATGTATAGATGCTTCTGGCGATCAGAAATGTTCACCAATTCAACAGAAAATCAAGATATTACGAAGAACTGGTTGTGACAATGGGCTTTATAAATATGAAGTCTCAGAGACCTATATCCCAATAGCCTATGTATGTGAA…
IL17-16-13	TTTACTAAAATTGGTTGTCCTTCAACATTTTTAGAAGGTTTTAATCTCCCATTAATGGCACGTACATCATGCCCTTGGTTTTTAGAGCAAACGCCATACATTGCTGAAACATATCCCCATACACTCTATAGAGCTGCTACCAAATGTACTAAATGTATAGATGCTTCTGGCGATCAGAAATGTTCACCAATTCAACAGAAAATCAAGATATTACGAAGAACTGGTTGTGACAATGGGCTTTATAAATATGAAGTCTCAGAGACCTATATCCCAATAGCCTATGTATGTGAAAAGCAAAGAGAGGTCGAAAATGATGTTCCAATAACCCCTGCCCTACCACCAGCTGATGGACCAGAAGGAATGTAA
IL17-16-14	ATCCTTAAAATTGCCAAAGTATACATTACATATTGTATCGTGCTCGTCAATAGTGCACCAACATGTACAGACCCTATAGACGTACAGGCTAAATTAAACAGTATAAACGGAGGAGTAGATTACAGGACATTATTTTTCACTGACGGCTGGAAACAAGACACAATGGTCAGTGATTTTGAAAAACTGGTATCTATAAGGGAAGATTTTACTAAAATTGGTTGTCCTTCAACATTTTTAGAAGGTTTTAATCTCCCATTAATGGCACGTACATCATGCCCTTGGTTTTTAGAGCAAACGCCATACATTGCTGAAACATATCCCCATACACTCTATAGAGCTGCTACCAAATGTACTAAATGTATAGATGCTT
IL17-16-15	ATCCTTATAATTGCCAAAGTATACATTGCATATTGTATCGTGTTCGTCAATAGTGCACCAACATGTACAGACCCTAAAGACGTACAGGCTAAATTCAACAGTATAAACGGAGGAGTAGATTACAGGACATTATTTTTCACTGACGGCTGGAAACAAGACACAATGGTCAGTGATTTTGAGAAACTGGTATCTATGAGGGAAGACTTTACTAAAATTGGTTGTCCTTCAA
IL17-7	ATGGAAATTCAAACAATATTATTTTTTGGGACGCTGATATGTGCCTTCTGGTCTATTGGCGACTGTGCAGCAATAAGGGATCAAAAGTGCCTTGATCCAAAAGATCTACAAAAACGTTTGGAAAAGTTGAACAGTGGTCTAGATTTCAAACGCTTGCTCATACCGCACGAGTATACAGATCTGGATGCTGAATTTAACTTTCTTTACACTTTTACAAATACACACGCAATAAAGCAGAAATGTCCTTCCACATTTGTCAAGGGAAACTATCCAGTGATGTTTAGAAGTTCCTGTCCATGGTTTATCGATGTTGATTGGAGCAACGAAAGATATCCCAATCAAATTGAATTCGCCAACACCAGATGCCGAACATGTATTGGTTCTGGCGGACAACAGGGC…
IL17-7-4	ATATTATTTTTTGGGATGCTGATATGTGCCTTCTGGTCTATTGGCGACTGTGCAGCAATAAGGGATCAAAAGTGCCTTGATCCAAAAGATCTACAAAAACGTTTGGAAAAGTTGAACAGTGGTCTAGATTTCAAACGCCTGCTCATACCGCACGACTATACAGATCTGGATGCTGAATTTAACTTTCTTTACACTTTTACAAATACACACGCAATAAAGCAGAAATGTCCTTCCACATTTGTCAAGGGAAACTATCCAGTGATGTTTAGAAGTTCCTGTCCATGGTTTATCGATGTTGATTGGAGCAACGAAAGATATCCCAATCAAATTGAATTCGCCAACACCAGATGCCGAACATGTATTGGTTCTGACGGACAACAGGGCTGTGAGAGGATCCAT…
IL17-7-5	ATATTATTTTTTGGGATGCTGATATGTGCCTTCTGGTCTATTGGCGACTGTGCAGCAATAAGGGATCAAAAGTGCCTTGATCCAAAAGATCTACAAAAACGTTTGGAAAAGGTAAACAGTGGTCTAGATTTCAAACGCTTGCTCATACCGCACGAGTATACAGATCTGGATGCTGAATTTAATTTTCTTTACACTTTTACAAATACACACGCAATAAAGCAGAAATGTCCTTCCACATTTGTTAAGGGAAACTATCCAGTGATGTTTAGAAGTTCCTGTCCATGGTTTATCGATGTTGATTGGAGCAACGAAAGATATCCCAATCAAATTGAATTCGCCAACACCAGATGCCGAACATGTATTGGTTCTGACGGACAACAGGGCTGTGAGAGGATCCAT…
IL17-7-6	ATATTACTTTTTGGGATGCTGATATGTGCCTTCTGGTCTATTGGCGACTGTGCAGCAATAAGGGATCAAAAGTGCCTTGATCCAAAAGATCTACAAAAACGTTTGGAAAAGTTGAACAGTGGTCTAGATTTCAAACGCCTGCTCATACCACACGAGTATACAGATCTGGATGCTGAATTTAACTTTCTTTACACTTTTACAAATACACACGCAATAAAGCAGAAATGTCCTTCCACATTTGTCAAGGGTAACTATCCGGTGATGTTTAGAAGTTCCTGTCCATGGTTTATCGATGTTGATTGGAGCAACGAAAGGTATCCCAATCAAATCGAATTCGCCAACACCAGATGCCGAACATGTATTGGTTCTGACGGACAACAGGGCTGTGAGAGAATCCAT…
IL17-7-7	ATATTATTTTTTGGGATGCTGATATGTGCCTTCTGGTCTATTGGCGACTGTGCAGCAATAAGGGATCAAAAGTGCCTTGATCCAAAAGATCTACAAAAACGTTTGGAAAAGTTGAACAGTGGTCTAGATTTCAAACGCCTGCTCATACCACACGAGTATACAGATCTGGATGCTGAATTTAACTTTCTTTACACTTTTACAAATACACACGCAATAAAGCAGAAATGTCCTTCCACATTTGTCAAGGGTAACTATCCGGTGATGTTTAGAAGTTCCTGTCCATGGTTTATCGATGTTGATTGGAGCAACGAAAGGTATCCCAATCAAATCGAATTCGCCAACACCAGATGCCGAACATGTATTGGTTCTGACGGACAACAGGGCTGTGAGAGGATCCAT…
IL17-7-8	ATATTATTTTTTGGGATGCTGATATGTGCCTTCTGGTCTATTGGCGACTGTGCAGCAATAAGGGATCAAAAATGCCTTGATCCAAAAGATCTACAAAAACGTTTGGAAAAGTTGAACAGTGGTCTAGATTTCAAACGCTTGCTCATACCACACGAGTATACAGATCTGGATGCTGAATTTAATTTTCTGTACACATTTACAAATACACATGCTATAAAGCAGAAATGTCCTTCCACATTTGTCAAGGGAAACTATCCAGTGATGTTTAGAAGTTCCTGTCCATGGTTTATCGATGTTGATTGGAGCAACGAAAGATATCCCAATCAAATTGAATTCGCCAACACCAGATGCCGAACATGTATTGGTTCTGACGGACAACAGGGCTGTGAGAGGATCCAT…
IL17-7-9	ATATTATTTTTTGGGATGCTGATATGTGCCTTCTGGTCTATTGGCGACTGTGCAGCAATAAGGGATCAAAAATGCCTTGATCCAAAAGATCTACAAAAACGTTTGGAAAAGTTGAACAGTGGTCTAAATTTCAAACGCTTGCTCATACCACACGAGTATACAGATCTGGATGCTGAATTTAATTTTCTGTACACATTTACAAATACACATGCTATAAAGCAGAAATGTCCTTCCACATTTGTCAAGGGAAACTATCCAGTGATGTTTAGAAGTTCCTGTCCATGGTTTATCGATGTTGATTGGAGCAACGAAAGATATCCCAATCAAATTGAATTCGCCAACACCAGATGCCGAACATGTATTGGTTCTGACGGACAACAGGGCTGTGAGAGGATCCAT…
IL17-7-10	ATATTATTTTTTGGGATGCTGATATGTGCCTTCTGGTCTATTGGCGACTGTGCAGCAATAAGGGATCAAAAATGCCTTGATCCAAAAGATCTACAAAAACGTTTGGAAAAGTTGAACAGTGGTCTAGATTTCAAACGCTTGCTCATACCACACGAGTATACAGATCTGGATGCTGAATTTAATTTTCTGTACACATTTACAAATACACATGCTATAAAGCAGAAATGTCCTTCCACATTTGTCAAGGGAAACTATCCAGTGATGTTTAGAAGTTCCTGTCCATGGTTTATCGATGTTGATTGGAGCAACGAAAGATATCCCAATCAAATTGAATTCGCCAACACCAGATGCCGCACATGTATTGGTTCTGACGGACAACAGGGCTGTGAGAGGATCCAT…
IL17-7-11	ATATTATTTTTTGGGATGCTGATATGTGCCTTCTGGTCTATTGGCGACTGTGCAGCAATAAGGGATCAAAAGTGCCTTGATCCAAAAGATCTACAAAAACGTTTGGAAAAGTTGAACAGTGGTCTAGATTTCAAACGCTTGCTCATACCACACGAGTATACAGATCTGGATGCTGAATTTAATTTTCTGTACACATTTACAAATACACATGCTATAAAGCAGAAATGTCCTTCCACATTTGTCAAGGGTAACTATCCGGTGATGTTTAGAAGTTCCTGCCCATGGTTTATCGATGTTGATTGGAGCAACGAAAGATATCCCAATCAAATTGAATTCGCCAACACCAGATGCCGAACATGTATTGGTTCTGACGGACAACAGGGCTGTGAGAGGATCCAT…
IL17-7-12	ATATTATTTTTTGGGATGCTGATATGTTCCTTCTGGTCTATTGGCGATTGTGCAGCAATACGTGACCAAAAGTGTCATGATCCAAAAGATCTACAAAAACGTTTGGACAATATAAACAGTGGTCTAGATTTCAAACGCTTGCTCATACCACACGAGTATACAGATCTGGATGCTGAATTTAATTTTCTGTACACATTTACAAATACACATGCTATAAAGCAGAAATGTCCTTCCACATTTGTTAAGGGTAACTATCCGGTGATGTTTAGAAGTTCCTGTCCATGGTTTATCGATGTTGATTGGAGCAACGAAAGATATCCCAATCAAATTGAATTCGCCAACACCAGATGCCGCACATGCATTGGTTCTGACGGACAACAGGGCTGTGAGAGGATCCAT…
IL17-7-13	ATATTATATTTTGGGATGCTGATATGTTCCTTCTGGTCTATTGGCGATTGTGCAGCAATACGTGACCAAAAGTGTCATGATCCAAAAGATCTACAAAAACGTTTGGAAAATATAAACAGTGGTCTAGATTTCAAACGCTTGCTCATACCACACGAGTATACAGATCTGGATGCTGAATTTAATTTTCTGTACACATTTACAAATACACATGCTATAAAGCAGAAATGTCCTTCCACATTTGTTAAGGGTAACTATCCGGTGATGTTTAGAAGTTCCTGTCCATGGTTTATCGATGTTGATTGGAGCAACGAAAGATATCCCAATCAAATTGAATTCGCCAACACCAGATGCCGCACATGTATTAGTTCTGACGGACAACAGGGCTGTGAGAGGATCCAT…
IL17-7-14	ATATTATTTTTTGGGATGCTGATATGTGCCTTCTGGTCTATTGGCGATTGTGCAGCAATACGTGACCAAAAGTGTCATGATCCAAAAGATCTACAAAAACGTTTGGACAATATAAACAGTGGTCTAGATTTCAAACGCTTGCTCATACCACACGAGTATACAGATCTGGATGCTGAATTTAATTTTCTGTACACATTTACAAATACACATGCTATAAAGCAGAAATGTCCTTCCACATTTGTCAAGGGTAACTATCCGGTGATGTTTAGAAGTTCCTGTCCATGGTTTATCGATGTTGATTGGAGCAACGAAAGATATCCCAATCAAATTGAATTCGCCAACACCAGATGCCGCACATGTATTGGTTCTGACGGACAACAGGGCTGTGAGAGGATCCAT…
IL17-7-15	ATATTATTTTTTGGGATGCTGATATGTGCCTTCTGGTCTATTGGCGATTGTGCAGCAATACGTGACCAAAAGTGTCATGATCCAAAAGATCTACAAAAACGTTTGGACAATATAAACAGTGGTCTAGATTTCAAACGCTTGCTCATACCACACGAGTATACAGATCTGGATGCTGAATTTAATTTTCTGTACACATTTACAAATACACATGCTATAAAGCAGAAATGTCCTTCCACATTTGTTAAGGGTAACTATCCGGTGATGTTTAGAAGTTCCTGTCCATGGTTTATCGATGTTGATTGGAGCAACGAAAGATATCCCAATCAAATTGAATTCGCCAACACCAGATGCCACACATGTATTGGTTCTGACGGACAACAGGGCTGTGAGAGGATCCAT…
IL17-7-16	ATATTATTTTTTGGGATGCTGATATGTGCCTTCTGGTCTATTGGCGATTGTGCAGCAATACGTGACCAAAAGTGTCATGATCCAAAAGATCTACAAAAACGTTTGGACAATATAAACAGTGGTCTAGATTTCAAACGCCTGCTCATACCTCACGAGTATACAGATCTGGATGCTGAATTTAATTTTCTGTACACATTTACAAATACACATGCTATAAAGCAGAAATGTCCTTCCACATTTGTTAAGGGTAACTATCCGGTGATGTTTAGAAGTTCCTGTCCATGGTTTATCGATGTTGATTGGAGCAACGAAAGATATCCCAATCAAATTGAATTCGCCAACACCAGATGCCGCACATGTATTGGTTCTGACGGACAACAGGGCTGTGAGAGGATCCAT…
IL17-7-17	ATATTATTTTTTGGGATGCTGATATGTGCCTTCTGGTCTATTGGTGATTGTGCAGCAATACGTGACCAAAAGTGTCATGATCCAAAAGATCTACAAAAACGTTTGGACAATATAAACAGTGGTCTAGATTTCAAACGCTTAATCATACCACACGAGTATACAGATCTGGATGCTGAATTTAATTTTCTGTACACATTTACAAATACACATGCTATAAAGCAGAAATGTCCTTCCACATTTGTCAAGGGTAACTATCCGGTGATGTTTAGAAGTTCCTGTCCATGGTTTATCGATGTTGATTGGAGCAACGAAAGATATCCCAATCAAATTGAATTCGCCAACACCAGATGCCGCACATGTATTGGTTCTGACGGACAACAGGGCTGTGAGAGGATCCAT…
IL17-7-3	ATGGAAATTCAAACAATATTATTTTTTGGGATGCTGATATGCGCCTTCTGGTCTATTGGCGATTGTGCAGCAATACGTGACCAAAAGTGTCATGATCCAAAAGATCTACAAAAACGTTTGGACAATATAAACAGTGGTCTAGATTTCAAACGCTTGCTCATACCACACGAGTATACCGATCTGGATGCTGAATTTAATTTTCTGTACACATTTACAAATACACATGCTATAAAGCAAAAATGTCCTTCCACATTTGTTAAGGGTAACTATCCGGTGATGTTTAGAAGTTCCTGTCCATGGTTTATCGATGTTGATTGGAGCAACGAAAGATATCCCAATCAAATTGAATTCGCCAACACCAGATGCCGCACATGTATTGGTTCTGACGGACAACAGGGC…
IL17-7-18	ATATTATTTTTTGGGCTGCTAATATGTGCCTTCTGGTCTATTGGCGATTGTGCAGCAATACGGGATCAAAAGTGTCTTGATCCAAAAGATCTACAAAAACGTTTGGACAATATAAACAGTGGTCTAGATTTCAAACGCTTGCTCATACCACACGAGTATACAGATCTTGACGCTGAATTTAACTTCCTGTACACCTTTACAAATACACATGCAATAAAGCAGAAATGTCCTTCCACATTTGTCAAGGGAAACTATCCAGTGATGTTTAGAAGTTCATGTCCATGGTTTATCGATGTTGATTGGAGCAACGAAAGATATCCCAATCAAATCGAATTCGCCAACACCAGATGCCGAACATGTATTGATTCCAATGGACAACAGGGCTGTGAGAGGATCCAT…
IL17-7-2	ATGTTTAGAAGTTCCTGTCCATGGTTTATCGATGTTGATTGGAGCAACGAAAGATATCCCAATCAAATTGAATTCGCCAACACCAGATGCCGAACATGTATTGGTTCTGGCGGACAACAGGGCTGTGAGAGGATCCATCACCAGGTAAAGATACTCAAGAGAACCGGATGTGTGGATAATGTCTATCAATATGAAGAACAACATTTCCTGTTACCCATAGGATATACCTGCGCCCAAGCAAAGGAAATAGAGAACAGTGCACCAGCTGACCCTCCTTCTGATGATGTTCCCGTACCGGTTTAG
IL17-7-19	GTGATGTTTAGAAGTTCCTGTCCATGGTTTATCGATGTTGATTGGAGCAACGAAAGATATCCCAATCAAATTGAATTCGCCAACACCAGATGCCGAACATGTATTGGTTCTGACGGACAACAGGGCTGTGAGAGGATCCATCACCAGGTAAAGATACTCAAGAGAACCGGGTGTGTGGATAATGTCTATCAATATGAAGAACAACATTTCCTGTTACCCATAGGGTATACCTGCGCCCAAGCAAAGGAAATAGAGAACAGTGCACCAGCTGACCCTCCTTCTGATGATGTTCCCGTACCGGTTTAG
IL17-5	ATGAATTACTTTGATGTTGTCTGTTATATATCAGTATTAATTTCGACATATTTCAACAATGTACAGAGCTGTAATTGCACAGAGCCATCTCAGAAGGATCTTGAAAACAGATTTAATTCTATAAATGATAATCTAAACATGAAATCGTTATTCATGTATGAAGGCTGGGAAAATTCTACACTTAACAAAACATTTGAAGAACTCTTACTCCAATCTACAGAATATCGGAATAGTGGTACATGCCCAAAGAGACATATGAAAACATCAGAGAGTTTGAGTCTACGCACGTCATGTCCGTGGTTTCCACACATGGATACCATGGAGACCAGATATCCAAAGACTATATATGTAGCTAAAACCCACTGTAAATCATGTATAACAACAGATAGTCTTCAAAAT…
IL17-5-2	GTTGTCTGTTATATATCAGTATTAGTTTCGACATATTTCAACAATGTACAGAGCTGTAATTGCACAGAGCCATCTCAGAAGGATCTTGAAAACAGATTTAATTCTATAAATAATAATCTAAACATGAAATCGTTATTCATGTATGAAGGCTGGGAAAATTCTACACTTAACAAAACATTTGAAGAACTCTTACTCCAATCTACAGAATATCGGAATAGTGGTACATGCCCAAAGAGACATATGAAAACATCAGAGAGTTTGAGTCTACGCACGTCATGTCCGTGGTTTCCACACATGGATACCATGGAGACCAGATATCCAAAGACTATATATGTAGCTAAAACCCACTGTAAATCATGTATAACAACAGATAGTCTTCGAAATACATATTGCAAACCA…
IL17-5-3	GTTGTCTGTTATATATCAGTATTAGTTTCGACATATTTCAACAATGTACAGAGCTGTAATTGCACAGAGCCATCTCAGAAGGATCTTGAAAACAGATTTAATTCTATAAATGATAATCTAAACATGAAATCGTTATTCATGTATGACGGCTGGGAAAATTCTACACTTAACAAAAGATTTGAAGAACTCTTACTCCAATCTACAGAATATCGGAATAGTGGTACATGCCCAAAGAGACATATGAAAACATCAGAGAGTTTGAGTCTACGCACGTCATGTCCGTGGTTTCCACACATAGATACCATGGAGACCAGATATCCAAAGACTATATATGTAGCTAAAACCCACTGTAAATCATGTATAACAACAGATAGTCTTCGAAATACATATTGCAAACCA…
IL17-5-4	GTTGTCTGTTATATATCAGTATTAGTTTCGACATATTTCAACAATGTACAGAGCTGTAATTGCACAGAGCCATCTCAGAAGGATCTTGAAAACAGATTTAATTCTATAAATAATAATCTAAACATGAAATCGTTATTCATGTATGAAGGCTGGGAAAATTCTACACTTAACAAAACATTTGAAGAACTCTTACTTCAATCTACAGAATATCGGAATAGTGGTACATGCCCAAAGAGACATATGAAAACAACAGAGAGTTTGAGTCTACGCACGTCATGTCCGTGGTTTCCACACATGGATACCATGGAGACCAGATATCCAAAGACTATATATGTAGCTAAAACCCACTGTAAATCATGTATAACAACAGATAGTCTTCAAAATACATATTGCAAACCA…
IL17-5-5	GTTGTCTGTTATATATCAGTATTAATTTCGACATATTTCAACAATGTACAGAGCTGTAATTGCACAGAGCCATCTCAGAAGGATCTTGAAAACAGATTTAAATCTATAAATAATAATCTAAACATGAAATCGTTATTCATGTATGAAGGCTGGGACAATTCTACACTTAACAAAACATTTGAAGAACTCTTACTCCAATCTACAGAATATCGGAATAGTGGTACATGCCCAAAGAGACATATGAAAACAACAGAGAGTTTGAGTCTACGCACGTCATGTCCGTGGTTTCCACACATAGATACCATGGAGACCAGATATCCAAAGACTATATATGTAGCTAAAACCCACTGTAAATCATGTATAACAACAGATAGTCTTCAAAATACATATTGCAAACCA…
IL17-5-6	GTTGTCTGTTATATATCAGTATTAGTTTCGACATATTTCAACAATGTACAGAGCTGTAATTGCACAGAGCCATCTCAGAAGGATCTTGAAAACAGATTTAATTCTATAAATAATAATCTAAACATGAAATCGTTATTCATGTATGAAGGCTGGGAAAATTCTACACTTAACAAAACATTTGAAGAACTCTTACTCCAATCTACAGAATATCGGAATAGTGGTACATGCCCAAAGAGACATATGAAAACAGCAGAGAGTTTGAGTCTACGCACGTCATGTCCGTGGTTTCCACACATGGATACCATGGAGACCAGATATCCAAAGACTATATATGTAGCTAAAACCCACTGTAAATCATGTATAACAACAGATAGTCTTCAAAATACATATTGCAAACCA…
IL17-5-7	GTTGTCTGTTATATATCAGTATTAATTTCGACATATTTCAACAATGTACAGAGCTGTAATTGCACAGAGCCATCTCAGAAGGATCTTGAAAACAGATTTAATTCTATAAATGATAATCTAAACATGAAATCGTTATTCATGTATGAAGGCTGGGAAAATTCTACACTTAACAAAACATTTGAAGAACTCTTACTCCAATCTACAGAATATCGGAATAGTGGTACATGCCCAAAGAGACATATGAAAACAACAGAGAGTTTGAGTCTACGCACGTCATGTCCGTGGTTTCCACACATGGATATCATGGAGACCAGATATCCAAAGACTATATATGTAGCTAAAACCCACTGTAAATCATGTATAACAACAGATAGTCTTCAAAATACATATTGCAAACCA…
IL17-5-8	GTTTTCTGTTATATATCAGTATTAGTTTCGACATATTTCAACAATGTACAGAGCTGTAATTGCACAGAGCCATCTCAGAAGGATCTTGAAAACAGATTTAATTCTATAAATGATAATCTAAACATGAAATCGTTATTCATGTATGAAGGCTGGGAAAATTCTACACTTAACAAAACATTTGAAGAACTCTTACTCCAATCTACAGAATATCGGAATAGTGGTACATGCCCAAAGAGACATATGAAAACATCAGAGAGTTTGAGTCTACGCACGTCATGTCCGTGGTTTCCACACATGGATACCATGGAGACCAGATATCCAAAGACTATATATGTAGCTAAAACCCACTGTAAATCATGTATAACAACAGATAGTCTTCAAAATACATATTGCAAACCA…
IL17-5-9	GTTGTCTGTTATATATCAGTATTAGTTTCGACATATTTCAACAATGTACAGAGCTGTAATTGCACAGAACCATCTCAGAAGGATCTTGAAAACAGATTTAATTCTATAAATAATAATCTAAACATGAAATCGTTGTTCATGTATGAAGGCTGGGAAAATTCTACACTTAACAAAACATTTGAAGAACTCTTACTCCAATCTACAGAATATCGGAATAGTGGTACATGCCCAAAGAGACATATGAAAACATCAGAGAGTTTGAGTCTACGCACGTCATGTCCGTGGTTTCCACACATGGATACCATGGAGACCAGATATCCAAAGACTATATATGTAGCTAAAACCCATTGTAAATCATGTATAACAACAGATAGTCTTCAAAATACATATTGCAAACCA…
IL17-5-10	GTTGTCTGTTATATATCAGTATTAATTTCGACATATTTCAACAATGTACAGAGCTGTAATTGCACAGAGCCATCTCAGAAGGATCTTGAAAACAGATTTAATTCTATAAATGATAATCTAAACATGAAATCGTTATTCATGTATGAAGGCTGGGAAAATTCTACACTTAACAAAACATTTGAAGAACTCTTACTCCAATCTACAGAATATCGGAATAGTGGTACATGCCCAAAGAGACATATGAAAACAACAGAGAGTTTGAGTCTACGCACGTCATGTCCGTGGTTTCCACACATGGATATCATGGAGACCAGATATCCAAAGACTATATATGTAGCTAAAACCCACTGTAAATCATGTATAACAACAGATAGTCTTCAAAATACATATTGCAAACCA…
IL17-5-11	GTTGTCTGTTATATATCAGTATTAGTTTCGACATATTTCAACAATGTACAGAGCTGTAATTGCACAGAGCCATCTCAGAAGGATCTTGAAAACAGATTTAATTCTATAAATGATAATCTAAACATGAAATCGTTATTCATGTATGAAGGCTGGGAAAATTCTACACTTAACAAAACATTTGAAGAACTCTTACTCCAATCTACAGAATATCGGAATAGTGGTACATGCCCAAAGAGACATATGAAAACATCAGAGAGTTTGAGTCTACGCACGTCATGTCCGTGGTTTCCACACATGGATACCATGGAGACCAGATATCCAAAGACTATATATGTAGCTAAAACCCACTGTAAATCATGTATAACAACAGATAGTCTTCAAAATACATATTGCAAACCA…
IL17-5-12	GTTGTCTGTTATATATCAGTATTAGTTTCGACATATTTCAACAATGTACAGAGCTGTAATTGCACAGAGCCATCTCAGAAGGATCTTGAAAACAGATTTAATTCTATAAATGATAATCTAAACATGAAATCGTTATTCATGTATGAAGGCTGGGAAAATTCTACACTTAACAAAAGATTTGAAGAACTCTTACTCCAATCTACAGAATATCGGAATAGTGGTACATGCCCAAAGAGACATATGAAAACATCAGAGAGTTTGAGTCTACGCACGTCATGTCCGTGGTTTCCACACATGGATACCATGGAGACCAGATATCCAAAGACTATATATGTAGCTAAAACCCACTGTAAATCATGTATAACAACAGATAGTCTTCGAAATACATATTGCAAACCA…
IL17-5-13	GTTTTCTGTTATATATCAGTATTAGTTTTGACATATTTCAACAATGTACAGAGCTGTAATTGCACAGAGCCATCTCAGAAGGATCTTGAAAACAGATTTAAATCTATAAATAATAATCTAAACATGAAATCTTTATTCATGTATGAAGGCTGGGAAAATTCTACACTTAACAAAAAATTTGAAGAACTCTTACTCCAATCTACAGAATATCGGAATAGTGGTACATGCCCAAAGAGACATATGAAAACATCAGAGAGTTTGAGTCTACGCACGTCATGTCCGTGGTTTCCACACATGGATACCATGGAGACCAGATATCCAAAGACTATATATGTAGCTAAAAGCCACTGTAAATCATGTATAACAACAGATAGTCTTCAAAATACATATTGCAAACCA…
IL17-5-14	GTTTTCTGTTATATATCAGTATTAGTTTCGACATATTTCAACAATGCACAGAGCTGTAATTGCACAGAGCCATCACAGAAGGATCTTGAAAACAGATTTAAATCTATAAATAATAATCTAAACATGAAATCTTTATTCATGTATGAAGGCTGGGAAAATTCTACAATTAACAACAAATTTGAGGAACTGGTTAACCAATCATCAGAGTATGGGAATAGTGGTACATGCCCAAAGAGACATATGAAAACAGCAGAGAGTTTGAGTTTACGAACCTCTTGTCCATGGTTTCCACACATTGATACCATTGAGACCAGATATCCAAAGACTATATATGTAGCTAAAACCCACTGTAAATCATGTATAACAACAGATAGTCTTCAAAATACATATTGCAAGCCA…
IL17-5-15	GTTGTCTGTTATATATCAGTATTAGTTTCGACATATTTCAACAATGTACAGAGCTGTAATTGCACAGAGCCATCTCAGAAGGATCTTGAAAACAGATTTAAATCTATAAATAATAATCTAAACATGAAATCGTTATTCATGTATGAAGGCTGGGAAAATTCTACACTTAACAAAATATTTGAAGAACTCTTACTCCAATCTACAGAATATCGGAATAGTGGTACATGCCCAAAGAGACATATGAAAACATCAGAGAGTTTGAGTCTACGCACGTCATGTCCGTGGTTTCCACACATGGATACCATGGAGACCAGATATCCAAAGACTATATATGTAGCTAAAACCCACTGTAAATCATGTATAACAACAGATAGTCTTCGAAATACATATTGCAAACCA…
IL17-5-16	GTTTTCTGTTATATATCTGTATTAGTTTCGACATATTTCAACAATGTACAGAGCTGTAATTGCACAGAGCCATCTCAGAAGGATCTTGAAAACAGATTTAATTCTATAAATAATAATCTAAACATGAAATCGTTATTCATGTATGAAGGCTGGGAAAATTCTACACTTAACAAAACATTTGAAGAACTCTTACTCCAATCTACAGAATATCGGAATAGTGGTACATGCCCAAAAAGACATATGAAAACAGCAGAGAGTTTGAGTCTACGCACGTCATGTCCGTGGTTTCCACACATGGATATCATGGAGACCAGATATCCAAAGACTATATATGTAGCTAAAACCCACTGTAAATCATGTATAACAACAGATAGTCTTCAAAATACATATTGCAAACCA…
IL17-5-17	ATGGATACCATGGAGACCAGATATCCAAAGACTATATATGTAGCTAAAACCCACTGTAAATCATGTATAACAACAGATAGTCTTCAAAATACATATTGCAAACCACTTGAACGTATTATCAAAGTTCTAATAAGAAGCAATGACATTGTCAATGGTATCTGTCAATATAAAGAAGACAAATATAACGTACCGGTAGCTTTTGTTTGTACACGAATATTCGAGAAGGTGAATGACCATGAACTTACTTCTATTCCATTAAGCTTTTTCAGAAAAACCTTATTGAGGCAAAAAATACTAAGTGGTCGTGAAACGACTACAACTTTACCAATTAGCGTCACACAAAATCAAATTGGGTAA
IL17-5-18	ATTTCAACAATGTACAGAGCTGTANNNNNNNNNNNNNNNNNNNNNNNNNNNNNNNNNNNNNNNNNNNNNNNNNNNNNNNNNNNNNNNNNNNNNNNNNNNNNNNNNNNNNNNNNNNNNNNNNNNNNATTTGAAGAACTCTTACTCCAATCTACAGAATATCGGAATAGTGGTACATGCCCAAAGAGACATATGAAAACATCAGAGAGTTTGAGTCTACGCACGTCATGTCCGTGGTTTCCACACATGGATACCATGGAGACCAGATATCCAAAGACTATATATGTAGCTAAAACCCACTGTAAATCATGTATAACAACAGATAGTCTTC
IL17-6	ATGGCGAAACAAACTGCCACCTTCTTTCTTCAACTGGTTATTATATTCCTTATGTACTATGACTCTGCATGCAGGAAAAGACTCTGTTCAGAACCAGACAATCTCCATGAACGTTTTCTTAGAATAAACAAAGGACTGGACATCAAAAACATTCTAATGGCAGACAATCAATATAACCATACCCAGGACATTTATCAATTACAGTTCCTCAGCAAGGCGCATGACATAAGTAGAAAGTGTCCATCGACGACATTAAAGGGGGATTACCCTGTCATGTTCCGGTCAACATGTCCCTGGTTCCTGGATACTGATACAAATAAACACAGATACCCGAAAGATATTATATTTGCCAATACAAGATGTAATAGAGGATGTATAGGTGGAAAGAAAGGACAAGTC…
IL17-6-3	CAGACTGCCACCTTCTTTCTTCAACTGGTTATTATATTCCTTATGTACTATGACTCTGCATGCAGGAAAAGACTCTGTTCAGAACCAGACAATCTCCATGAACGTTTTCTTAGAATAAACAAAGGACTGGACATCAAAAACATTCTAATGGCAGACAATCAATATAACCATACCCAGGACATTTATCAATTACAGTTCCTCAGCAAGGCGCATGACATAAGTAGAAAGTGTCCATCGACGACATTAAAGGGGGATTACCCTGTCATGTTCCGGTCAACATGTCCCTGGTTCCTGGATACTGATACAAATAAACACAGATACCCGAAAGATATTATATTTGCCAATACAAGATGTAATAGAGGATGTATAGGTGGAAAGAAAGGACAAGTCTGCGAGAAA…
IL17-6-4	CAGACTGCCACCTTCTTTCTTCAACTGGTTATTATATTCCTTATGTACTATGACTCTGCATGCAGGAAAAGACTCTGTTCAGAACCAGACAATCTCCATGAACGTTTTCTTAGAATAAACAAAGGACTGGACATCAAAAACATTCTAATGGCAGACAATCAATATAACCATACCCAGGACATTTATCAATTACAGTTCCTCAGCAAGGCGCATGACATAAGTAGAAAGTGTCCATCGACGACATTAAAGGGGGATTACCCTGTCATGTTCCGGTCAACATGTCCCTGGTTCCTGGATACTGATACAAATAAACACAGATACCCGAAAGATATTATATTTGCCAATACAAGATGTAATAGAGAATGTATAGGTGGAAAGAAAGGACAAGTCTGCGAGAAA…
IL17-6-5	CAGACTGCAACCTTCTTTCTTCAACTGGTTATTATATTCCTTATGTACTATGGCACTGCATGCAGGAAAAGACTTTGTTCAGAACCAGACAATCTCCATGAACGTTTTCTTAGAATAAACAAAGGACTGGACATCAAAAACATTCTAATGACAGACCATCAATATAACAATACCCAGGACATTTATCAATTACAATTTCTCAGCAAGGCGCATGACATAAGTAGAAAGTGTCCATCGACGACATTAAAGGGAGATTACCCTGTCATGTTCCGATCAACATGTCCGTGGTTCCTTGATACTGATACTAATAAACACAGATACCCGAAAGATATTATATTTGCCAATACAAGATGTAATAGAGGATGTATAGGTGGGAAGAAAGGACAAGTCTGTGAGAAA…
IL17-6-6	CAGACTGCAACCTTCTTTCTTCAACTGGTTATTATATTCCTTATGTACTATGGCTCTGCATGCAGGAAAAGACTCTGTTCAGAACCAGACAATCTCCATGAACGTTTTCTTAGAATAAACAAAGGACTGGACATCAAAAACATTCTAATGGCAGACCATCAATATAACAATACCCAAGACATTTATCAATTACAATTTCTCAGCAAGGCGCATGACATAAGTAGAAAATGTCCATCGACGACATTAAAGGGAGATTACCCGGTCATGTTCCGGTCAACATGTCCCTGGTTCCTTGATACTGATACTAATAAACACAGATACCCGAAAGATATTATATTTGCCAATACAAGATGTAATAGAGGATGTATAGGTGGGAAGAAAGGACAAGTCTGTGAGAAA…
IL17-6-7	CAGACTGCCACCTTCTTTCTTCAACTGGTTATTATATTCCTTATGTACCATGACTCTGCATGCAGGAAACGACTCTGTTCAGAACCAGACAATCTCCATGAACGTTTTCTTAGAATAAACAAAGGACTGGACATCAAAAACATTCTAATGGTAGACCATCAATATAACAATACCCAGGACATTTATCAATTACAATTTCTCAGCAAGGCGCATGCCATAAGTAGAAAGTGTCCATCGACGACATTAAAGGGGGATTACCCGGTCATGTTCCGGTCAACATGTCCGTGGTTCCTGGATACTGATACTAATAAACACAGATACCCGAAAGATATTATATTTGCCAATACAAGATGTAATAGAGGATGTATAGGTGGGAAGAAAGGACAAGTCTGTGAGAAA…
IL17-6-8	CAGACTGCCACCTTCTTTCTTCAACTGGTTATTATATTCCTTATGTACCATGACTCTGCATGCAGAAAAAGACTCTGTTCAGAACCAGACAATCTCCATGAACGTTTTCTTAGAATAAACAAAGGACTGGACATTAAAAACATTCTAATGACAGACCGTCAATATAACAATACCCAGGACATTTATCAATTACAATTTCTCAGCAAGGCGCATGACATAAGTAGAAAGTGTCCATCGACGACTTTAAAGGGAGATTACCCGGTCATGTTCCGGTCAACATGTCCGTGGTTCCTTGATACTGATACTAATAAACATAGATACCCGAAAGATATTATATTTGCCAATACAAGATGTAATAGAGGATGTATAGGTGAGAAGAAAGGACAAGTCTGTGAGAAA…
IL17-6-9	CAGACTGCCACCTTCTTTCTTCAACTGATTATTATATTCCTTATGTACCATGACTCTGCAAGCAGGAAACGACTCTGTTCAGAACCAGACAATCTCCATGAACGTTTTCTTAGAATAAACAAAGGACTTGACATCAAAAACATTCTAATGGTAGACCATCAATATAACAATACCCAAGACATTTATCAATTACAATTTCTCAGCAAGGCGCATGACATAAGTAGAAAGTGTCCATCGACGACATTAAAGGGAGATTACCCGGTCATGTTCCGGTCAACATGTCCGTGGTTCCTTGATACTGATACTAATAAACACAGATACCCAAAAGATATTATATTTGCCAATACAAGATGTAATAGAGGATGTATAGGTGGAAAGAAAGGACAAGTCTGCGAGAAA…
IL17-6-2	ATGGCGAGACAAACTGCCACCTTCTTTCTTCAACTGGTTATTATATTCCTTATGTACCATGACTCTGCATGCAGGAAACGACTCTGTTCAGAACCAGACAATCTCCATGAACGTTTTCTTAGAATAAACAAAGGACTGGACATTAAAAACATTCTAATGACAGACCATCAATATAACAATACCCAGGACATTTATCAATTACAGTTCCTCAGCAAGGCCCATGACATAAGTAGAAAATGTCCATCAACGACATTAAAGGGGGATTACCCGGTCATGTTCCGGTCAACGTGTCCGTGGTTCCTTGATACTGATACTAATAAACATAGATACCCGAAAGATATTATATTTGCCAATACAAGATGTAATAGAGGATGTATTGGTGGGAAGAAAGGACAAGTC…
IL17-6-10	CAGACTGCCACCTTCTTTCTTCAACTGGTTATTATATTCCTTATGTACCATGACTCTGCATGCAGGAAACGACTCTGTTCAGAACCAGACAATCTCCATGAACGTTTTCTTAGAATAAACAAAGGACTGGACATTAAAAACATTCTAATGACAGACCATCAATATAACAATACCCAGGACATTTATCAATTACAGTTCCTCAGCAAGGCCCATGACATAAGTAGAAAATGTCCATCAACGACATTAAAGGGGGATTACCCGGTCATGTTCCGGTCAACGTGTCCGTGGTTCCTTGATACTGATACTAATAAACATAGATACCCGAAAGATATTATATTTGCCAATACAAGATGTAATAGAGGATGTATTGGTGGGAAGAAAGGACAAGTCTGTGAGAAA…
IL17-6-11	CAGACTGCCACCTTCTTTCTTCAACTGGTTATTATATTCCTTATGTACCATGACTCTGCATGCAGGAAACGACTCTGTTTAGAACCAGACAATCTCCATGAACGTTTTCTTAGAATAAACAAAGGACTGGACATTAAAAACATTCTAATGACAGACCATCAATATAACAATACCCAGGACATTTATCAATTACAGTTCCTCAGCAAGGCCCATGACATAAGTAGAAAATGTCCATCAACGACATTAAAGGGGGATTACCCGGTCATGTTCCGGTCAACGTGTCCGTGGTTCCTTGATACTGATACTAATAAACATAGATACCCGAAAGATATTATATTTGCCAATACAAGATGTAATAGAGGATGTATTGGTGGGAAGAAAGGACAAGTCTGTGAGAAA…
IL17-6-12	CAGACTGCCACCTTCTTTCTTCAACTGGTTATTATATTCCTTATGTACCATGACTCTGCATGCAGGAAACGACTCTGTTCAGAACCAGACAATCTCCATGAACGTTTTCTTAGAATAAACAAAGGACTGGACATTAAAAACATTCTAATGACAGACCATCAATATAACAATACCCAGGACATTTATCACTTACAGTTCCTCAGCAAGGCCCATGACATAAGTAGAAAATGTCCATCAACGACATTAAAGGGGGATTACCCGGTCATGTTCCGGTCAACGTGTCCGTGGTTCCTTGATACTGATACTAATAAACATAGATACCCGAAAGATATTATATTTGCCAATACAAGATGTAATAGAGGATGTATTGGTGGGAAGAAAGGACAAGTCTGTGAGAAA…
IL17-6-13	CAGACTGCCACCTTCTTTCTTCAACTGGTTATTATATTCCTTATGTACCATGACTCTGCATGCAGGAAACGACTCTGTTCAGAACCAGACAATCTCCATGAACGTTTTCTTAGAATAAACAAAGGACTGGACATTAAAAACATTCTAATGACAGACCATCAATATAACAATACCCAGGACATTTATCAATTACAGTTCCTCAGCAAGGCCCATGACATAAGTAGAAAATGTCCATCAACGACATTAAAGGGGGATTACCCGGTCATGTTCCGGTCAACGTGTCCGTGGTTCCTTGATACTGATACTAATAAACATAGATACCCGAAAGATATTATATTTGCCAATACAAGATGTAATAGAGGATGTATTGGTGGGAAGAAAGGACAAGTCTGTGAGAAA…
IL17-6-14	ATGTACTATGGCTCTGCATGCAGGAAAAGACTCTGTTCAGAACCAGACAATCTCCATGAACGTTTTCTTAGAATAAACAAAGGACTGGACATTAAAAACATTCTAATGGCAGATCATCAATATAACAATACCCAGGACATTTATCAATTACAGTTCCTCAGCAAGGCGCATGCCATAAGTAGAAGGTGTCCATCGACGACATTAAAGGGAGATTACCCGGTCATGTTCCGGTCAACATGTCCGTGGTTCCTTGATACTGATACTAATAAACACAGATACCCGAAAGATATTATATTTGCCAATACAAGATGTAATAGAGGATGTATAGGTGGGAAGAAAGGACAAGTCTGTGAGAAAATCCAAGTACCAATTAAAGTATTAGAGCAGACGTGTTGCAAA…
IL17-6-15	CAGACTGCCACCTTCTTTCTTCAACTGGTTATTATATTCCTTATGTACTATGGCTCTGCATGCAGGAAAAGACTCTGTTCAGAACCAGACAATCTCCATGAACGTTTTCTTAGAATAAACAAAGGACTGGACATTAAAAACATTCTAATGGCAGATCATCAATATAACAATACCCAGGACATTTATCAATTACAGTTCCTCAGCAAGGCGCATGCCATAAGTAGAAGGTGTCCATCGACGACATTAAAGGGAGATTACCCGGTCATGTTCCGGTCAACATGTCCGTGGTTCCTTGATACTGATACTAATAAACATAGATACCCGAAAGATATTATATTTGCCAATACAAGATGTAATAGAGGATGTATAGGTGGGAAGAAAGGACAAGTCTGTGAGAAA…
IL17-11	ATGATTCAAACTGCCCATTTAACCGCATCATGCAGAGACCCTGAATCATTCAACGTACATCAACTTCATTTTACTTCCGACAATATCACAGCAACAGTCAAATTCGTATTACCAAGTAACTCAGACATCCTTCATGGATATGGCACTTTATACAAAGTACCAGAACATTTGATAAACATCAGATACGAAACAGAATTTAAACTTGGAGAATGCATTGATTATCGGAGACGTGTATTTCGTGAGGAATTGGCGCACGAGCCGATCTCCGTTGGTAGTACATGTCCGTGGTACTATAGAAAGAATATTGATGAAAACAGATTGCCAAACATTTTATATGATGTTGAATGCATCTGTGATAACTGTATCGGTCACAGATTTGGGAGAACTTGTCAAAAAATA…
IL17-11-2	ATGATTCAAACGGCCTATTTAACCACATCATGTAGAGACCCGGAACCAGTCAACTTACCTCAGCTCCGTTTCACCTCAAGTAATATAGCAACAAGCACATTGATATTACCACGTGACTCATACATCCTTCATGGATATGGAACATTATATAAAGTACCAGAACATTTGATTAACATTACATACGAAACAGAATTCAAGCTTGGAGAATGCATAGATTACCGGAGACGTGTGTTTCATGTGGAATTAGCTCACGAGCCGATCTCCGTTGGCAGTACTTGTCCGTGGTACTACAGAAAAAATATTGATGAAAACAGATTGCCAAACCTCATGTATGATGTTGAATGCATTTGTGCTAATTGCATCGGTCAAAGATCTGGGAGAACTTGTCAGAAAATATAC…
IL17-11-3	ATGATTCAAACGGCCTATTTAACCACATCATGTAGAGACCCGGAACCAGTCAACTTACCTCAGCTCCGTTTCACCTCAAGTAATATAGCAACAAGCACATTGATATTACCACGTGACTCATACATCCTTCATGGATATGGAACATTATATAAAGTACCAGAACATTTGATTAACATTACATACGAAACAGAATTCAAGCTTGGAGAATGCATAGATTACCGGAGACGTGTGTTTCATGTGGAATTAGCTCACGAGCCGATCTCCGTTGGCAGTACTTGTCCGTGGTACTACAGAAAAAATATTGATGAAAACAGATTGCCAAACCTCATGTATGGTGTTGAATGCATTTGTGCTAATTGCATCGGTCAAAGATCTGGGAGAACTTGTCAGAAAATATAC…
IL17-11-4	ATGATTCAAACGGCCTATTTAACCACATCATGTAGAGACCCGGAACCAGTCAACTTACCTCAGCTCCGTTTCACCTCAAGTAATATAGCAACAAGCACATTGATATTACCACGTGACTCATACATCCTTCATGGATATGGAACATTATATAAAGTACCAGAACATTTGATTAACATTACATATGAAACAGAATTCAAGCTTGGAGAATGCATAGATTACCGGAGACGTGTGTTTCATGTGGAATTAGCTCACGAGCCGATCTCCGTTGGCAGTACTTGTCCGTGGTACTACAGAAAAAATATTGATGAAAACAGATTGCCAAACCTCATGTATGATGTTGAATGCATTTGTGCTAATTGCATCGGTCAAAGATCTGGGAGAACTTGTCAGAAAATATAC…
IL17-11-5	ATGATTCAAACGGCCTATTTAACCACATCATGTAGAGACCCGGAACCAGTCAACTTACCTCAGCTCCGTTTCACCTCAAGTAATATAGCAACAAGCACATTGATATTACCACGTGACTCATACATCCTTCATGGATATGGAACATTATATAAAGTACCAGAACATTTGATTAACATTACATACGAAACAGAATTCAAGCTTGGAGAATGCATAGATTACCGGAGACGTGTGTTTCATGTGGAATTAGCTCACGAGCCGATCTCCGTTGGCAGTACTTGTCCGTGGTACTACAGAAAAAATATTGATGAAAACAGATTGCCAAACCTCATGTATGATGTTGAATGCATTTGTGCTAATTGCATCGGTCAAAGATCTGGGAGAACTTGTCAGAAAATATAC…
IL17-11-6	ATGATTCAAACGGCCTATTTAACCACATCATGTAGAGACCCGGAACCAGTCAACTTACCTCAGCTCCGTTTCACCTCAAGTAATATAGCAACAAGCACATTGATATTACCACGTGACTCATACATCCTTCATGGATATGGAACATTATATAAAGTACCAGAACATTTGATTAACATTACATACGAAACAGAATTCAAGCTTGGAGAATGCATAGATTACCGGAGACGTGTGTTTCATGTGGAATTAGCTCACGAGCCGATCTCCGTTGGCAGTACTTGTCCGTGGTACTACAGAAAAAATATTGATGAAAACAGATTGCCAAACCTTATGTATGATGTTGAATGCATCTGTGCTAATTGCATCGGTCAAAGATCTGGGAGAACTTGTCAGAAAATATAC…
IL17-11-7	ATGATTCAAACGGCCTATTTAACCACATCATGTAGAGACCCGGAACCAGTCAACTTACCTCAGCTTCGTTTCACCCCAAGTAATATAGCAACAAGCACATTGATATCACACCGTGACTCATACATCCTTCATGGATATGGAACATTATATAAAGTACCAGAACATTTGATTAACATCACATACGAAACAGAATTCAAGCTTGGAGAATGCATAGATTACCGGAGACGTGTGTTTCATGTGGAATTAGCTCACGAGCCGATCTCCGTTGGCAGTACTTGTCCGTGGTACTACAGAAAAAATATTGATGAAAACAGATTGCCAAACCTCATGTATGATGTTGAATGCATTTGTGCTAATTGCATCGGTCAAAGATCTGGGAGAACTTGTCAGAAAATATAC…
IL17-11-8	ATGATAAACACGGCCTATTTAACCACATCATGTAGAGACCCTGGACCATTTAACTTACCTCAACGCCATGTTACCTTCAATTATATCACATATACAAGCAAATTCGTATTACCACGTGACTCAGACATCCTTCATGGATATGGAACATTATATAAAGTACCAGAACATTTGATAAACATCAGATACGAAACAGAATTTAAACTTGGAGAATGCATCGATTACCGGAGACGTGTGTTTCATGTGGAATTAGCCCACGAGCCGATCTCCGTTGGCAGTACTTGTCCGTGGTACTACAGAAAAAATATTGATGAAAACAGATTGCCAAACCTCATGTATGATGTTGAATGCATCTGTGCTAATTGCATCGGTCAAAGATCTGGGAGAACTTGTCAGAAAATA…
IL17-11-9	ATGATAAACACGGCCTATTTAACCACATCATGTAGAGACCCTGGACCATTTAACTTACCTCAACGCCATGTTACCTTCAATTATATCACATATACAAGCAAATTCGTATTACCACGTGACTCAGACATCCTTCATGGATATGGAACATTATATAAAGTACCAGAACATTTGATAAACATCAGATACGAAACAGAATTTAAACTTGGAGAATGCATCGATTACCGGAGACGTGTGTTTCATGTGGAATTAGCTCACGAGCCGATCTCCGTTGGCAGTACTTGTCCGTGGTACTACAGAAAAAATATTGATGAAAACAGATTGCCAAACCTCATGTATGATGTTGAATGCATCTGTGCTAATTGCATCGGTCAAAGATCTGGGAGAACTTGTCAGAAAATA…
IL17-11-10	ATGATTCAAACTGCCCATGTAACCACATCATGTAGAGACCCTGGACCATTTAACTTACCTCAACGCCATGTTACCTTCAATTATATCACATATACAAGCAAATTCGTATTACCACGTGACTCAGACATCCTTCATGGATATGGAACATTATATAAAGTACCAGAACATTTGATAAACATCAGATACGAAACAGAATTTAAACTTGGAGAATGCATCGATTACCGGAGACGTGTGTTTCATGTGGAATTAGCTCACGAGCCGATCTCCGTTGGCAGTACTTGTCCGTGGTACTACAGAAAAAATATTGATGAAAACAGATTGCCAAACCTTATGTATGATGTTGAATGCATCTGTGCTAATTGCATCGGTCAAAGATCTGGGAGAACTTGTCAGAAAATA…
IL17-11-11	ATGATTCAAACGGCCCATTTAACCGCATCATGCAGAGACCCTGGACCATTTAACTTACCTCAACGCCATGTTACCTTCAATTATATCACAGATACAAGCAAATTCGTATTACCACGTGACTCAGACATCCTTCATGGATATGGAACATTATACAAAGTACCAGAACATTTGGTTAACATCAGATACGAAACAGAATTCAAACTTGGAGAATGCATAGATTACCGGAGACGTGTGTTTCATGTGGAATTAGCTCACGAACCGATCTCCGTTGGCAGTACTTGCCCGTGGTACTACAGAAAAAATATTGATGAAAACAGATTGCCAAACCTCATGTATGATGTTGAATGCATCTGTGCTAATTGCATCGGTCAAAGATCTGGGAGAACTTGTCAGAAAATA…
IL17-11-12	ATGATACAAACGGCCTGTTTAACCACATCATGTAGAGACCCTGAACCATTTAACTTACCTCAACGCCGTTTTACCTTCAATAATATCACAGATACAAACAAATTCGTATTACCACTTGACTTAGACATCCTTCATAGCAATGGCACATTATATAAAGTACCAAAATATTTGATAAACATCAGATACGAAACAGAATTTAAGCTTGGAGAATGCCTAGATTACCGGAAACGTGTGTTTCATGAGGAATTAGCTCACAAGCCGATCTCCGTTGGCAGTACATGTCCGTGGTACTATAGAAAGAATATCGACGAAAACAGATTGCCAAACCTCATATATGATGTTGAATGCATCTGTGATAATTGCATCGGTCACAGATTTGGAAGAACTTGTCAGAAAATA…
IL17-11-13	ATGATTCAAACTGCCCATTTAACCGCATCATGCAGAGACCCTGAATCATTCAACGTACATCAACTTCATTTTACTTCCGACAATATCACAGCAACAGTCAAATTCGTATTACCAAGTAACTCAGACATCCTTCATGGATATGGCACTTTATACAAAGTACCAGAACATTTGATAAACATCAGATACGAAACAGAATTTAAACTTGGAGAATGCATTGATTATCGGAGACGTGTATTTCGTGAGGAATTGGCGCACGAGCCGATCTCCGTTGGTAGTACATGTCCGTGGTACTATAGAAAGAATATTGATGAAAACAGATTGCCAAACATTTTATATGATGTTGAATGCATCTGTGATAACTGTATCGGTCACAGATTTGGGAGAACTTGTCAGAAAATA…
IL17-11-14	ATGATTCAAACTGCCCATTTAACCGCATCATGCAGAGACCCTGAATCATTCAACGTACATCAACTTCATTTTACTTCCGACAATATCACAGCAACAGTCAAATTCGTATTACCAAGTAACTCAGACATCCTTCATGGATATGGCACTTTATACAAAGTACCAGAACATTTGATAAACATCAGATACGAAACAGAATTTAAACTTGGAGAATGCATAGATTATCGGAGACGTGTATTTCGTGAGGAATTAGCGCACGAGCCGATCTCCGTTGGTAGTACATGTCCGTGGTACTATAGAAAGAATATTGATGAAAACAGATTGCCAAACATTTTATATGATGTTGAATGTATCTGTGATAACTGTATCGGTCACAGATTTGGGAGAACTTGTCAAAAAATA…
IL17-11-15	ATGATTCAAACTGCCCATTTAACCGCATCATGCAGAGACCCTGAATCATTCAACGTACATCAACTTCATTTTACTTCCGACAATATCACAGCAACAGTCAAATTCGTATTACCAAGTAACTCAGACATCCTTCATGGATATGGCACTTTATACAAAGTACCAGAACATTTGATAAACATCAGATACGAAACAGAATTTAAACTTGGAGAATGCATAGATTATCGGAGACGTGTATTTCGTGAGGAATTAGCGCACGAGCCGATCTCCGTTGGTAGTACATGTCCGTGGTACTATAGAAAGAATATTGATGAAAACAGATTGCCAAACATTTTATATGATGTTGAATGTATCTGTGATAACTGTATCGGTCACAGATTTGGGAGAACTTGTCAAAAAATA…
IL17-11-16	ATGATTCAAACTGCCCATTTAACCGCATCATGCAGAGACCCTGAATCATTCAACGTACATCAACTTCATTTTACTTCCGACAATATCACAGCAACAGTCAAATTCGTATTACCAAGTAACTCAGACATCCTTCATGGATATGGCACTTTATACAAAGTACCAGAACATTTGATAAACATCAGATACGAAACAGAATTTAAACTTGGAGAATGCATTGATTATCGGAGACGTGTATTTCGTGAGGAATTAGCGCACGAGCCGATCTCCGTTGGTAGTACATGTCCGTGGTACTATAGAAAGAATATTGATGAAAACAGATTGCCAAACATTTTATATGATGTTGAATGCATCTGTGATAACTGTATCGGTCACAGATTTGGGAGAACTTGTCAAAAAATA…
IL17-11-17	ATGATTCAAACTGCCCATTTAACCGCATCATGCAGAGACCCTGAATCATTCAACGTACATCAACTTCATTTTACTTCCGACAATATCACAGCAACAGTCAAATTCGTATTACCAAGTAACTCAGACATCCTTCATGGATATGGCACTTTATACAAAGTACCAGAACATTTGATAAACATCAGATACGAAACAGAATTTAAACTTGGAGAATGCATTGATTATCGGAGACGTGTATTTCGTGAGGAATTGGCGCACGAGCCGATCTCCGTTGGTAGTACATGTCCGTGGTACTATAGAAAGAATATTGATGAAAACAGATTGCCAAACATTTTATATGATGTTGAATGCATCTGTGATAACTGTATCGGTCACAGATTTGGGAGAACTTGTCAAAAAATA…
IL17-11-18	ATGATTCAAACTGCCCATTTAACCGCATCATGCAGAGACCCTGAATCATTCAACGTACATCAACTTCATTTTACTTCCGACAATATCACAGCAACAGTCAAATTCGTATTACCAAGTAACTCAGACATCCTTCATGGATATGGCACTTTATACAAAGTACCAGAACATTTGATAAACATCAGATACGAAACAGAATTTAAACTTGGAGAATGCATTGATTATCGGAGACGTGTATTTCGTGAGGAATTAGTGCACGAGCCGATCTCCGTTGGTAGTACATGTCCGTGGTACTATAGAAAGAATATTGATGAAAACAGATTGCCAAACATTTTATATGATGTTGAATGCATCTGTGATAACTGCATCGGTCACAGATTTGGGAGAACATGTCAAAAAATA…
IL17-11-19	ATGATTCAAACTGCCCATTTAACCGCATCATGCAGAGACCCTGAATCATTCAACGTACATCAACTTCATTTTACTTCCGGCAATATCACAGCAACAGTCAAATTCGTATTACCAAGTAACTCAGACATCCTTCATGGATATGGCACTTTATACAAAGTACCAGAACATTTGATAAACATCAGATACGAAACAGAATTTAAACTTGGAGAATGCATTGATTATCGGAGACGTGTATTTCGTGAGGAATTAGTGCACGAGCCGATCTCCGTTGGTAGTACATGTCCGTGGTACTATAGAAAGAATATTGATGAAAACAGATTGCCAAACATTTTATATGATGTTGAATGCATCTGTGATAACTGCATCGGTCACAGATTTGGGAGAACATGTCAAAAAATA…
IL17-11-20	ATGTTTCAAACTGCCCATTTAACCGCATCATGCAGAGACCCTGAATCATTCAACGTACATCAACTTCATTTTACTTCCGACAATATCACAGCAACAGTCAAATTCGTATTACCAAGTAACTCAGACATCCTTCATGGATATGGCACTTTATACAAAGTACCAGAACATTTGATAAACATCAGATACGAAACAGAATTTAAACTTGGAGAATGCATTGATTATCGGAGACGTGTATTTCGTGAGGAATTAGCGCACGAGCCGATCTCCGTTGGTAGTACATGTCCGTGGTACTATAGAAAGAATATTGATGAAAACAGATTGCCAAACCTCATGTATGATGTTGAATGCATCTGTGATAACTGTATCGGTCACAGATTTGGGAGAACTTGTCAAAAAATA…
IL17-11-21	ATGATTCAAACTGCCCATTTAACCGCATCATGCAGAGACCCTGAATCATTCAACGTACATCAACTTCATTTTACTTCCGGCAATATCACAGCAACAGTCAAATTCGTATTACCAAGTAACTCAGACATCCTTCATGGATATGGCACTTTATACAAAGTACCTGAACATTTGATAAACATCAGATACGAAACAGAATTGAAACTTGGAGAATGCATTGATTATCGGAGACGTGTATTTCGGGAGGAATTAGCGCACGAGCCGATCTCCGTTGGTAGTACATGTCCGGGTTCTATAGAAAGAATATTGATGAAAACAGATTGCCAAACATTTTATATGATGTTGAATGCATCTGTGATAACTGCATCGGTCACAGATTTGGGAGAACTGTCAAAAAATATA…
IL17-11-22	TCATGCAGAGACCCTGAATCATTCAACGTACATCAACTTCATTTTACTTCCGACAATATCACAGCAACAGTCAAATTCGTATTACCAAGTAACTCAGACATCCTTCATGGATATGGCACTTTATACAAAGTACCAGAACATTTGATAAACATCAGATACGAAACAGAATTTAAACTTGGAGAATGCATTGATTATCGGAGACGTGTATTTCGTGAGGAATTGGCGCACGAGCCGATCTCCGTTGGTAGTACATGTCCGTGGTACTATAGAAAGAATATTGATGAAAACAGATTGCCAAACATTTTATATGATGTTGAATGCATCTGTGATAACTGTATCGGTCACAGATTTGGGAGAACTTGTCAAAAAATATACACTTATATCAATGNNNNNNNNNNN…
IL17-12	ATGAAGATAAACATCGTATGTTATGTTATGATAGTTTTACTGTCGATAATTCAAACTGCCTTCTTGACCGTACCTTGTAGAGAACCTTCACCATTCAACTTGCCTCAACAACATTTTACTACAAATAATATTACAAGGACGAGCAAATTCATTTTACCACGTGGTTCAGACATCCTCCCTGGATATGGTACATTGTATAAAGTTCCCGAACATTTGATCAACATCAAATACGAAACAGAATTTAAACTTGGAGAATGCAATGATTATCGAAGACGCGTGTTTCGTGAACATTTTGCCAATGAACCGATGTCTGTGGGCAGTACTTGCCCATGGTACTATAGAAAGAACATTGATGAAAACAGGTTGCCCAAACATATATATGATGTAGAATGTGTTTGT…
IL17-12-3	ATAGTTTTACTGTCGATAATTCAAACTGCCTTCTTGACCGTACCTTGTAGAGAACCTTCACCATTTAACTTGCCTCAACAACATTTTACTACAAATAATATTACAAGGACGAGCAAATTCATTTTACCACGTGGTTCAGACATCCTCCCTGGATATGGTACATTGTATAAAGTTCCCGAACATTTGATCAACATCAAATACGAAACAGAATTTAAACTTGGAGAATGCAATGATTATCGAAGACGCGTGTTTCGTGAACATTTTGCCAATGAACCGATGTCTGTGGGCAGTACTTGCCCATGGTACTATAGAAAGAACATTGATGAAAACAGGTTGCCCAAACATATATATGATGTAGAATGTGTTTGTGATAATTGTATTGGTCACAGATTTGGAAGC…
IL17-12-4	ATAGTTTCACTGTCGATAATTCAAACTGCCTTCTTGACCGTACCTTGTAGAGAACCTTCACCATTTAACTTGCCTCAACAACATTTTACTACAAATAATATTACAAGGACGAGCAAATTCATTTTACCACGTGGTTCAGACATCCTCCCTGGATATGGTACATTGTATAAAGTTCCCGAACATTTGATCAACATCAAATACGAAACAGAATTTAAACTTGGAGAATGCAATGATTATCGAAGACGCGTGTTTCGTGAACATTTTGCCAATGAACCGATGTCTGTGGGCAGTACTTGCCCATGGTACTATAGAAAGAACATTGATGAAAACAGGTTGCCCAAACATATATATGATGTAGAATGTGTTTGTGATAATTGTATTGGTCACAGATTTGGAAGC…
IL17-12-2	ATAGTTTTACTGTCGATAATTCAAACTGCCTTCTTGACCGTACCTTGTAGAGAACCTTCACCATTTAACTTGCCTCAACAACATTTTACTACAAATAATATTACAAGGACGAGCAAATTCATTTTACCACGTGGTTCAGACATCCTCCCTGGATATGGTACATTGTATAAAGTTCCCGAACATTTGATCAACATCAAATACGAAACAGAATTTAAACTTGGAGAATGCAATGATTATCGAAGACGCGTGTTTCGTGAACATTTTGCCAATGAACCGATGTCTGTGGGCAGTACTTGCCCATGGTACTATAGAAAGAACATTGATGAAAACAGGTTGCCCAAACATATATATGATGTAGAATGTGTTTGTGATAATTGTATTGGTCACAGATTTGGAAGC…
IL17-12-5	ATAGTTTTACTGTCGATAATTCAAACTGCCTTCTTGACCGTACCTTGTAGAGAACCTTCACCATTTAACTTGCCTCAACAACATTTTACTACAAATAATATTACAAGGACGAGCAAATTCATTTTACCACGTGGTTCAGACATCCTCCCTGGATATGGTACATTGTATAAAGTTCCCGAACATTTGATCAACATCAAATACGAAACAGAATTTAAACTTGGAGAATGCAATGATTATCGAAGACGCGTGTTTCGTGAACATTTTGCCAATGAACCGATGTCTGTGGGCAGTACTTGCCCATGGTACTATAGAAAGAACATTGATGAAAACAGGTTGCCCAAACATATATATGATGTAGAATGTGTTTGTGATAATTGTATTGGTCACAGATTTGGAAGC…
IL17-12-6	ATAGTTTTACTGTCGATAATTCAAACTGCCTTCTTGACCGTACCTTGTAGAGAACCTTCACCATTTAACTTGCCTCAACAACATTTTACTACAAATAATATTACAAGGACGAGCAAATTCATTTTACCACGTGGTTCAGACATCCTCCCTGGATATGGTACATTGTATAAAGTTCCCGAACATTTGATCAACATCAAATACGAAACAGAATTTAAACTTGGAGAATGCAATGATTACCGAAGACGCGTGTTTCGTGAACATTTTGCCAATGAACCGATGTCTGTGGGCAGTACTTGCCCATGGTACTATAGAAAGAACATTGATGAAAACAGGTTGCCCAAACATATATATGATGTAGAATGTGTTTGTGACAATTGTATTGGTCACAGATTTGGAAGA…
IL17-12-7	ATAGTTTTACTGTCGATAATTCAAACTGCTTTCTTGACCGTACCTTGTAGAGAACCTTCACCATTTAACTTGCCTCAACAACATTTTACTACAAATAATATTACAACGACGAGCAAATTCATTTTACCACGTGGTTCAGACATCCTCCCTGGATATGGTACATTGTATAAAGTTCCCGAACATTTAATCAACATCAAATACGAAACAGAATTTAAACTTGGAGAATGCAATGATTACCGAAGACGCGTGTTTCGTGAAAATTTTGCCAATGAACCGATGTCTGTGGGCAGTACTTGCCCATGGTACTATAGAAAGAACATTGATGAAAACAGGTTGCCCAAACATATATATGATGTAGAATGTGTTTGTGATAATTGTATTGGTCACAGATTTGGAAGC…
IL17-12-8	ATAGTTTTACTGTCGATAATTCAAACTGCTTTCTTGACCGTACCTTGTAGAGAACCTTCACCATTTAACTTGCCTCAACAACATTTTACTACAAATAATATTACAACGACGAGCAAATTCATTTTACCACGTGGTTCAGACATCCTCCCTGGATATGGTACATTGTATAAAGTTCCAGAAGATTTAATCAACATCAAATACGAAACAGAATTTAAACTTGGAGAATGCAATGATTACCGAAGACGCGTGTTTCGTGAAAATTTTGCCAATGAACCGATGTCTGTGGGCAGTACTTGCCCATGGTACTATAGAAAGAACATTGATGAAAACAGGTTGCCCAAACATATATATGATGTAGAATGTGTTTGTGATAATTGTATTGGTCACAGATTTGGAAGC…
IL17-12-9	ATAGTTTTACTGTCGATAATTCAAACTGCTTTCTTGACCGTACCTTGTAGAGAACCTTCACCATTTAACTTGCCTCAACAACATTTTACTACAAATAATATTACAACGACGAGCAAATTCATTTTACCACGTGGTTCAGACATCCTCCCTGGATATGGTACATTGTATAAAGTTCCCGAACATTTGATCAACATCAAATACGAAACAGAATTTAAACTTGGAGAATGCAATGATTACCGAAGACGCGTGTTTCGTGAAAATTTTGCCAATGAACCGATGTCTGTGGGCAGTACTTGCCCATGGTACTATAGAAAGAACATTGATGAAAACAGGTTGCCCAAACATATATATGATGTAGAATGTGTTTGTGACAATTGTATTGGTCACAGATTTGGAAGA…
IL17-12-10	ATAGTTTTACTGTCGATAATTCAAACTGCTTTCCTGACCGTACCTTGTAGAGAACCTTCACCATTTAACTTGCCTCAACAACATTTTACTATAAATAATATTACAACGACGAGCAAATTCATTTTACCACGTGGTTCAGACATCCTCCCTGGATATGGTACATTGTATAAAGTTCCCGAACATTTAATCAACATCAAATACGAAACAGAATTTAAACTTGGAGAATGCAATGATTACCGAAGACGCGTGTTTCGTGAAAATTTTGCCAATGAACCGATGTCTGTAGGCAGTACTTGCCCATGGTACTATAGAAAGAACATTGATGAAAACAGGTTGCCCAAACATATATATGATGTAGAATGTGTTTGTGATAATTGTATTGGTCACAGATTTGGAAGC…
IL17-12-11	ATAGTTTTACTGTCGATTATCCAAACTGCCTTCTTGACCGTCCCTTGTAGAGACCCGTCACCATTTAACTTGCCTCAACAACATTTTACTACAAGTAATATTACGACGACGAGCAAATTCATTTTACCGCGTGGTTCTGACATACTCCCTGGATATGGCACAATGTATAAAGTTCCAGAACATTTAATCAACATTAAATACGAAACAGAATTTAAGCTCGGAGAATGCAGTGATTACCGGAGACGCGTGTTTCGTGAAAATTTAGCCCACGAACCGATGTCTGTTGGCAGTACTTGCCCATGGTACTATAGAAAGAACATTGATGAAAACAGGTTGCCCAAACATATATATGATGTAGAATGTGTTTGTGATAATTGTATTGGTCACAGATTTGGGAGC…
IL17-2	ATGCTTGTGTATGTCTCTGTCGCTGTATTGTGTTATACTGCTCTAGTAGTTTCAACACCACTGCCTTGTCAAGACCCAGCCAACCTCGACGGGATGTGGAAAAAATTGCAAGCTGAAAACGGAAATAACGTATTGGAACGTATACCTTATGAGGTTTCCAATCTCAAACAAGAATTAGTCAACGGGAAGTTAACATTTGGTGAAACATCTTGCCCAAGTAATTCGTTAGAGTTACTGAAAACAATAGGTGCCTCTCTATATCACAGATCCACATGTCCGTACTATTACGTTATGGAAGAGGATACTAAACGCTATCCTAAAATGATAACAGAAGTACGCTGTCGTTGTCAAGGTTGTCTAGAGAAATCAGGACAAAGCGATTCCAATGTATGCGAACCT…
IL17-2-2	CTTGTGTATGTCTCTGTCGCTGTATTGTGTTATACTGCTCTAGTAGTTTCAACACCACTGCCTTGTCAAGACCCAGCCAACCTCGACGGGATGTGGAAAAAATTGCAAGCTGAAAACGGAAATAACGTATTGGAACGTATACCTTATGAGGTTTCCAATCTCAAACAAGAATTAGTCAACGGGAAGTTAACATTTGGTGAAACATCTTGCCCAAGTAATTCGTTAGAGTTACTGAAAACAATAGGTGCCTCTCTATATCACAGATCCACATGTCCGTACTATTACGTTATGGAAGAGGATACTAAACGCTATCCTAAAATGATAACAGAAGTACGCTGTCGTTGTCAAGGTTGTCTAGAGAAATCAGGACAAAGCGATTCCAATGTATGCGAACCTGTA…
IL17-2-3	CTTGTGTATGTCTCTGTCGCTGTATTGTGTTATACTGCTCTAGTAGTTTCAACACCACTGCCTTGTCAAGACCCAGCCAACCTCGACGGGATGTGGAAAAAATTGCAAGCTGAAAACGGAAATAACGTATTGGAACGTATACCTTATGAGGTTTCCAATCTCAAACAAGAATTAGTCAATGGAAAGTTAACATTTGGTGAAACATCTTGCCCAAGTAATTCGTTAGAGTTACTGAAAACAATAAGTGCCTCTCTATATCACAGATCCACATGTCCGTACTATTACGTTATGGAAGAGGATACTAAACGCTATCCTAAAATGATAACAGAAGTACGCTGTCGTTGTCAAGGTTGTCTAGAGAAATCTGGACAAAGCGATTCCAATGTATGCGAACCTGTA…
IL17-2-4	CTTGTGTATGTCTCTGTCGCTGTATTGTGTTATACTGCTCTAGTAGTTTCAACACCACTGCCTTGTCAAGACCCAGCCAACCTCGACGGGATGTGGAAAAAATTGCAAGCTGAAAACGGAAATAACGTATTGGAACGTATACCTTATGAGGTTTCCAATCTCAAACAAGAATTAGTCAATGGAAAGTTAACATTTGGTGAAACATCTTGCCCAAGTAATTCGTTAGAGTTACTGAAAACAATAAGTGCCTCTCTATATCACAGATCCACATGTCCGTACTATTACGTTATGGAAGAGGATACTAAACGCTATCCTAAAATGATAACAGAAGTACGCTGTCGTTGTCAAGGTTGTCTAGAGAAATCAGGACAAAGCGATTCCAATGTATGCGAACCTGTA…
IL17-2-5	CTTGTGTATGTCTCTGTCGCTGTATTGTGTTATACTGCTCTAGTAGTTTCAACACCACTACCTTGTCAAGACCCAACCAACCTCGACGGAATGTGGAAAAAATTGCAAGCTGAAAACGGAAATAACGTATTGGAACGTATACCTTATGAGGTTTCCAATCTCAAACAAGAATTAGTCAATGGAAAGTTAACATTTGGTGAAACATCTTGCCCAAGTAATTCGTTAGAGTTACTGAAAACAATAAGTGCCTCTCTATATCACAGATCCACATGTCCGTACTATTACGTTATGGAAGAGGATACTAAACGCTATCCTAAAATGATAACAGAAGTACGCTGTCGTTGTCAAGGTTGTCTAGAGAAATCAGGACAAAGCGATTCCAATGTATGCGAACCTGTA…
IL17-2-6	CTTGTGTATGTCTCTGTCGCTGTATTGTGTTATACTGCTCTAGTAGTTTCAACACCACTGCCCTGTCAAGACCCAGCCAACCTCGACGGGATGTGGAAAAAATTGCAAGCTGAAAACGGAAATAACGTATTGGAACGTATACCTTATGAGGTTTCCAATCTCAAACAAGAATTAGTCAATGGGAAGTTAACATTTGGTGAAACATCTTGCCCAAGTAATTCGTTAGAGTTACTGAAAACAATAGGTGCCTCTCTATATCACAGATCCACATGTCCGTACTATTACGTTATGGAAGAGGATACTAAACGCTATCCTAAAATGATAACAGAAGTACGCTGTCGTTGTCAAGGTTGTCTAGAGAAATCAGGACAAAGCGATTTCAATGTATGCGAACCTGTA…
IL17-2-7	CTTGTGTATGTCTCTGTCGCTGTATTGTGTTATACTGCTCTAGTAGTTTCAACACCACTGCCCTGTCAAGACCCAGCCAACCTCGACGGGATGTGGAAAAAATTGCAAGCTGAAAACGGAAATAACGTATTGGAACGTATACCTTATGAGGTTTCCAATCTCAAACAAGAATTAGTCAATGGGAAGTTAACATTTGGTGAAACATCTTGCCCAAGTAATTCGTTAGAGTTACTGAAAACAATAGGTGCCTCTCTATATCACAGATCCACATGTCCGTACTATTACGTTATGGAAGAGGATACTAAACGCTATCCTAAAATGATAACAGAAGTACGCTGTCGTTGTCAAGGTTGTCTAGAGAAATCAGGACAAAGCGATTTCAATGTATGCGAACCTGTA…
IL17-2-8	CTTGTGTATGTCTCTGTCGCTGTATTGTGTTATACTGCTCTAGTAGTTTCAACACCACTGCCCTGTCAAGACCCAGCCAACCTCGACGGGATGTGGAAAAAATTGCAAGCTGAAAACGGAAATAACGTATTGGAACGTATACCTTATGAGGTTTCCAATCTCAAACAAGAATTAGTCAATGGGAAGTTAACATTTGGTGAAACATCTTGCCCAAGTAATTCGTTAGAGTTACTGAAAACAATAGGTGCCTCTCTATATCACAGATCCACATGTCCGTACTATTACGTTATGGAAGAGGATACTAAACGCTATCCTAAAATGATAACAGAAGTACGCTGTCGTTGTCAAGGTTGTCTAGAGAAATCAGGACAAAGCGATTTCAATGTATGCGAACCTGTA…
IL17-2-9	CTTGTGTATGTCTCTGTCGCTGTATTGTGTTATACTGCTCTAGTAGTTTCAACACCACTGCCCTGTCAAGACCCAGCCAACCTCGACGGGATGTGGAAAAAATTGCAAGCTGAAAACGGAAATAACGTATTGGAACGTATACCTTATGAGGTTTCCAATCTCAAACAAGAATTAGTCAATGGGAAGTTAACATTTGGTGAAACATCTTGCCCAAGTAATTCGTTAGAGTTACTGAAAACAATAGGTGCCTCTCTATATCACAGATCCACATGTCCGTACTATTACGTTATGGAAGAGGATACTAAACGCTATCCTAAAATGATAACAGAAGTACGCTGTCGTTGTCAAGGTTGTCTAGAGAAATCAGGACAAAGCGATTTCAATGTATGCGAACCTGTA…
IL17-2-10	CTTGTGTATGTCTCTGTCGCTGTATTGTGTTATACTGCTCTAGTAGTTTCAACACCACTGCCTTGTCAAGACCCAGCCAACCTCGACGGGATGTGGAAAAAATTGCAAGCAGAAAACGGAAATAACGTATTGGAACGTATACCTTATGAGGTTTCCAATCTCAAACAAGAAGTAGTCAATGGAAAGTTAACATTTGGTGAAACATCTTGCCCAAGTAATTCGTTAGAGTTACTGAAAACAATAAGTGCCTCTCTATATCACAGATCCACATGTCCGTACTATTACGTTATGGAAGAGGATACTAAACGCTATCCTAAAATGATAACAGAAGTACGCTGTCGTTGTCAAGGTTGTCTAGAGAAATCAGGACAAAGCGATTCCAATGTATGCGAACCTGTA…
IL17-2-11	ATGTGGAAAAAATTGCAAGCTGAAAACGGAAATAACGTATTGGAACGTATACCTTATGAGGTTTCCAATCTCAAACAAGAATTAGTCAATGGAAAGTTAACATTTGGTGAAACATCTTGCCCAAGTAATTCGTTAGAGTTACTGAAAACAATAGGTGCCTCTCTATATCACAGATCCACATGTCCGTACTATTACGTTATGGAAGAGGATACTAAACGCTATCCTAAAATGATAACAGAAGTACGCTGTCGTTGTCAAGGTTGTCTAGAGAAATCAGGACAAAGCGATTCCAATGTATGCGAACCTGTAACCTTACCTATGAAAATGCTTAAAAACACGGGAGTTTGCGAAAATGGTGTGTGGAAGTACGAGCCATACACTCACCATCTACCCGTTACT…
IL17-8	ATGCAGTACTATCAGAGGGCAATGCAATAAAACCAGATCGTTCCAAACTCTGACACAAGAAACACGGTATATGCTACCAGGTGCTGTTATGAGTTATGCAAACGGCGAATTGAAATCAATTAACCAATCATTTGTCAATATCAAACGCAGACCTTTATATCCATCTAAATGTAGAGTGCAACTCAATTATCAGGGATATTCACAAAGGGCGTTATGTCCTTGGACTTTTGTGCGGAATATAGACGAAAACAGAATTCCAAGGGAAATAACTGAAGCAAAATGTCTGAAAAAATTTCGACTCGGAAAGACATGTCAATGTACAGAAATCAAATTTTACACTTATGTTTTACGAACTGTCATAAATAATGATGGCGCGTATCAAAATAAATCTATGTTAGA…
IL17-8-2	ATGCTTCCAGGTGCTGTTATGAGTTATGCAAACGGCGAATTGAAATCAATTAACCAATCATTTGTCAATATCAAACGCAGACCTTTATATCCAACTAAATGTGACGTGCAACTCAATTATAAGACATATTCACAGAGGGCGTTATGTCCTTGGACTTTTGTACGGAATATAGACGAAAACAGAATTCCAAGGGAAATCACGGAAGCAAAATGTCTGAAAGAGCCAGTAACAGATCAACACAAAAAGACATGTCGATGTAAAGAAATCAAATTTTACACTTATGTTTTACGAACTGTCATAAATAATGATGGCGTGTATCAAAATAGATCTATTCTAGAACCAATTTCTGCAGGATGTGCATGTATAAACCGGACATCAAAACGTAAACGCATAACAATG…
IL17-8-3	ATGCTTCCAGGTGCTGTTATGAGTTATGCAAACGGCGAATTGAAATCAATAAACCAATCATTTGTCAATATCAAACGCAGACCTTTATATCCAACTAAATGTGACGTGCAACTCAATTATAAGACATATTCACAGAGGGCGTTATGTCCTTGGACTTTTGTACGGAATATAGACGAAAACAGAATTCCAAGGGAAATCACGGAAGCAAAATGTCTGAAAGAGCCAGTAACAGATCAACACAAAAAGACATGTCGATGTAAAGAAATCAAATTTTACACTTATGTTTTACGAACTGTCATAAATAATGATGGCGTGTATCAAAATAGATCTATTCTAGAACCAATTTCTGCAGGATGTGCATGTATAAACCGGACATCAAAACGTAAACGCATAACAATG…
IL17-8-4	ATGCTTCCAGGTGCTGTTATGAGTTATGCAAACGGCGAATTGAAATCAATTAACCAATCATTTGTCAATATCAAACGCATACCTTTATATCCAACTAAATGTGGCGTGAAACTCAATTATAAGGTATATTCACAGAGGGCGTTATGTCCTTGGACTTTTGTACGGAATATAGACGAAAACAGAATTCCAAGGGAAATCACGGAAGCAAAATGTCTGAAAGAGCCAGTAACAGATCAACACAAAAAGACATGTCGATGTAAAGAAATCAAATTTTACACTTATGTTTTACGAACTGTCATAAATAATGATGGCGCGTATCAAAATAGATCTATTCTAGAACCAATTTCTGCAGGATGTGCATGTATAAACCGGACATCAAAACGTAAACGCATAACAATG…
IL17-8-5	ATGCTTCCAGGTGCTGTTATGAGTTATGCAAACGGCGAATTGAAATCAATTAACCAATCATTTGTCAATATCAAACGCAGACCTTTATATCCAACTAAATGTGGCGTGAAACTCAATTATAAGGTATATTCACAGAGGGCGTTATGTCCTTGGACTTTTGTACGGAATATAGACGAAAACAGAATTCCAAGGGAAATCACGGAAGCAAAATGTCTGAAAGAGCCAGTAACAGATCAACACAAAAAGACATGTCGATGTAAAGAAATCAAATTTTACACTTATGTTTTACGAACTGTCATAAATAATGATGGCGCGTATCAAAATAGATCTATTCTAGAACCAATTTCTGCAGGATGTGCATGTATAAACCGGACATCAAAACGTAAACGCATAACAATG…
IL17-8-6	ATGCTTCCAGGTGCTGTTATGAGTTATGCAAACGGCGAATTGAAATCAATTAACCAATCATTTGTCAATATCAAACGCAGACCTTTATATCCAACTAAATGTGGCGTGAAACTCAATTATAAGGTATATTCACAGAGGGCGTTATGTCCTTGGACTTTTGTACGGAATATAGACGAAAACAGAATTCCAAGGGAAATCACGGAAGCAAAATGTCTGAAAGAGCCAGTAACAGATCAACACAACAAGACATGTCGATGTAAAGAAATAAAATTTTACACTTATGTTTTACGAACTGTCATAAATAATGATGGCGCGTATCAAAATAGATCTATTTTAGAACCAATTTCTGCAGGATGTGCATGTATAAACCGGACATCAAAACGTAAACGCATAACAATG…
IL17-8-7	ATGCTTCCAGGTGCTGTTATGAGTTATGCAAACGGCGAATTGAAATCAATTAACCAATCATTTGTCAATATCAAACGCAGACCTTTATATCCAACTAAATGTGGCGCGCAACTCAATTATGAGGGATATTCACAGAGGGCGTTATGTCCTTGGACTTTTGTACGGAATATAGACGAAAACAGAATTCCAAGGGAAATCACGGAAGCAAAATGTCTGAAAGAGCCAGTAACAGATCAACACAATAAGACATGTCGATGTAAAGAAATCAAATTTTACACTTATGTTTTACGAACTGTCATAAATAATGATGGCGCGTATCAAAATAGATCTATTCTAGAACCAATTTCTGCAGGATGTGCATGTATAAACCGGACATCAAAACGTAAACGCATAACAATG…
IL17-8-8	CCAGGTGCTGTTATGAGTTATGCAAACGGCGAATTGAAATCAATTAACCAATCATTTGTCAACATCAAACGCAGACCTTTATATCCAACTAAATGTGGCGTGAAACTCAATTATAAGGTATATTCACAGAGGGCGTTATGTCCTTGGACTTTTGTACGGAATATAGACGAAAACAGAATTCCAAGGGAAATCACGGAAGCAAAATGTCTGAAAGAGCCAGTAACAGATCAACACAACAAGACATGTCGATGTAAAGAAATAAAATTTTACACTTATGTTTTACGAACTGTCATAAATAATGATGGCGCGTATCAAAATAGATCTATTTTAGAACCAATTTCTGCAGGATGTGCATGTATAAACCGGACATCAAAACGTAAACGCATAAGAATGTCAAAA…
IL17-8-9	ATGCTTCCAGGTGCTGTAATGAATTATGCAAACGGCGAATTAGAATCAATTAACCAATCATTTGTCAATATCAAACGCATACCTTTATATCCAACTAAATGTGGAGTGCAACTCAATTATCAGGAATATTCACAGAGGGCGTTATGTCCATGGACTTTTGTACGGAATATAGACGAAAATAGAATTCCAAGAGAAATAACTGAAGCAAAATGTTTGAAAGATTCAGCAAAAGTTCGACGTAGAAAGACATGTAAATGTAAAGAAATAAAATTTTACACTTATGTTTTACGAACTGTCATAAATAATGATGGCGCGTATCAAAATAGATCTATTTTAGAACCAATTTCTGCAGGATGTGCATGTATACAACTTCCATCAAATCGTAAACGCATGACAATG…
IL17-8-10	ATGCTTCCAGGTGCTGTAATGAATTATGCAAACGGCGAATTAGAATCAATTAACCAATCATTTGTCAATATCAAACGCATACCTTTATATCCAACTAAATGTGGAGTGCAACTCAATTATCAGGAATATTCACAGAGGGCGTTATGTCCATGGACTTTTGTACGGAATATAGACGAAAATAGAATTCCAAGAGAAATAACTGAAGCAAAATGTTTGAAAGATTCAGTAAAAGTTCGACGTAGAAAGACATGTAAATGTAAAGAAATAAAATTTTACACTTATGTTTTACGAACTGTCATAAATAATGATGGCGCGTATCAAAATAGATCTATTTTAGAACCAATTTCTGCAGGATGTGCATGTATACAACTTCCATCAAATCGTAAACGCATGACAATG…
IL17-8-11	ATGCTTCCAGGTGCTGTAATGAATTATGCAAACGGCGAATTAGAATCAATTAACCAATCATTTGTCAATATCAAACGCATACCTTTATATCCAACTAAATGTGGAGTGCAACTCAATTATCAGGAATATTCACAGAGGGCGTTATGTCCTTGGACTTTTGTACGGAATATAGACGAAAATAGAATTCCAAGAGAAATAACTGAAGCAAAATGTTTGAAAGATTCAGTAAAAGTTCGACGTAGAAAGACATGTAAATGTACAGAAATAAAATTTTACACTTATGTTTTACGAACTGTCATAAATAATGATGGCGCGTATCAAAATAGATCTATTTTAGAACCAATTTCTGCAGGATGTGCATGTATACAACTTCCATCAAATCGTAAACGCATGACAATG…
IL17-8-12	ATGCTTCCAGGTGCTGTTATGAGTTATGCAAACGGCGAATTAGAATCAATTAACCAATCATTTGTCAATATCAAACGCAGACCTTTATATCCAACTAAATGTGGAGTGCAACTCAATTATCAGGAATATTCACAGAGGGCGTTATGTCCTTGGACTTTTGTACGGAATATAGACGAAAATAGAATTCCAAGAGAAATAACTGAAGCAAAATGTTTGAAAGTTCGACGTGGAAAGAAATGTCAATGTATAGAAATCAAATTTTACACTTATGTTTTACGAACTGTCATAAATAATGATGGCGCGTATCAAAATAAATCTATCATAGAACCAATTTCTGCAGGATGTGCATGTATACAACATCCATCATATCGTAAACGCATGACAATGTCAAAATGTTAG
IL17-8-13	ATGCTTCCAGGTGCTGTAATGAATTATGCAAACGGCGAATTAGAATCAATTAACCAATCATTTGTCAATATCAAACGCATACCTTTATATCCAACTAAATGTGGAGTGCAACTCAATTATCAGGAATATTCACAGAGGGCGTTATGTCCNNNNNNNNNNNNNNNNNNNNNNNNNNNNNNNNNNNNNNNNNNNNNNNNNAGAAATAAAATTTTACACTTATGTTTTACGAACTGTCATAAATAATGATGGCGCGTATCAAAATAGATCTATTTTAGAACCAATTTCTGCAGGATGTGCATGTATACAACTTCCATCAAATCGTAAACGCATGACAATGTCAAAATGTTAG
IL17-10	ATGGCCATGATTATACTACACTTACTATGTTTGTTTCAACTATCGTTCAACGTCGATTCAACTGAAGACCTTTCTTGTGGTAACAGGTCATTACAATCACTCAAACTTGAGTCAAAGGCAATTTTACCAGGACAAGTTCTTAGCTATAAAAACGGTCAGTTACCCATTATACAGAAAAAGTACCGAACCATGACTAAACAGACTTTGGCTATGGATTGTTCAATCCCTGGAGCATACAACCACATTTCCCAGAGAACCGCTTGTCCTTGGAGATTTGTTCTGAATATTGACGAACACAGAATTCCAAGAGAAATATACGAAGCCCAGTGTAGTACTGCGAGCTGTCTTGGGTCTACAATTAACGGTTGCAGACGTCAAAAGTGCGAGGAAATCAAACAT…
IL17-10-2	ATACTACACTTACTATGTTTGTTTCAACTATCGTTCAACGTCGATTCAACTGAAGACCTTTCTTGTGGTAACAGGTCATTACAATCACTCAAACTTGAGTCAAAGGCAATTTTACCAGGACAAGTTCTTAGCTATAAAAACGGTCAGTTACCCATTATACAGAAAAAGTACCGAACCATGACTAAACAGACTTTGGCTATGGATTGTTCAATCCATGGGGCATACAACCACATTTCCCAGAGAACCGCTTGTCCTTGGAGATTTGTTCTGAATATTGACGAACACAGAATTCCAAGAGAAATATACGAAGCCCAGTGTAGTACTGCGAGCTGTCTTGGGTCTACAATTAACGGTTGCAGACGTCAAAAGTGCGAGGAAATCAAACATTTTACGTGGGTA…
IL17-10-3	ATACTACACTTACTATGTTTGTTTCAACTATCGTTCAACGTCGATTCAACTGAAGACCTTTCTTGTGGTAACAGGTCATTACAATCACTCAAACTTGAGTCAAAGGCAATTTTACCAGGACAAGTTCTTAGCTATAAAAACGGTCAGTTACCCATTATACAGAAAAAGTACCGAACCATGACTAAACAGACTTTGGCTATGGATTGTTCAATCCCTGGAGCATACAACCACATTTCCCAGAGAACCGCTTGTCCTTGGAGATTTGTTCTGAATATTGACGAACACAGAATTCCAAGAGAAATATACGAAGCCCAGTGTAGTACTGCGAGCTGTCTTGGGTCTACAATTAACGGTTGCAGACGTCAAAAGTGCGAGGAAATCAAACATTTTACGTGGGTA…
IL17-10-4	ATACTACACTTACTATGTTTGTTTCAACTATCGTTCAACGTCGATTCAACTGAAGACCTTTCTTGTGGAAACAGGTCATTACAATCACTCAAACTTGAGTCAAAGGCAATTTTACCAGGACAAGTTCTTAGCTATAAAAACGGTCAGTTACCCATTATACAGAAAAAGTACCGAACCATGACTAAACAGACTTTGGCTATGGATTGTTCAATCCCTGGAGCATACAACCACATTTCCCAGAGAACCGCTTGTCCTTGGAGATTTGTTCTGAATATTGACGAACACAGAATTCCAAGAGAAATATACGAAGCCCAGTGTAGTACTGCGAGCTGTCTTGGGTCTACAATTAACGGTTGCAGACGTCAAAAGTGCGAGGAAATCAAACATTTTACGTGGGTA…
IL17-10-5	ATACTACACTTACTATGTTTGTTTCAACTATCGTTCAACGTCGATTCAACTGAAGACCTTTCTTGTGGTAACAGGTCATTACAATCACTCAAACTTGAGTCAAAGGCAATTTTACCAGGACAAGTTCTTAGCTATAAAAACGGTCAGTTACCCATTATACAGAAAAAGTACCGAACCATGACTAAACAGACTTTGGCTATGGATTGTTCAATCCCTGGAGCATACAACCACATTTCCCAGAGAACCGCTTGTCCTTGGAGATTTGTTCTGAATATTGACGAACACAGAATTCCAAGAGAAATATACGAGGCCCAGTGTAGTACTGAGAGCTGTCTTGGGTCTACAATTAACGGTTGCAGACGTCAAAAGTGCGAGGAAATCAAACATTTTACGTGGGTA…
IL17-10-6	ATACTACACTTACTATGTTTGTTTCAACTATCGTTCAACGTCGATTCAACTGAAGACCTTTCTTGTGGTAAAAGGTCATTACAATCACTCAAACTTGAGTCAAAGGCAATTTTACCAGGACAAGTTCTTAGTTATAAAAACGGTCAGTTACCCATTATACAAAAAAAGTACCGAACCATGACTAAACAGACTTTGGCTATGGATTGTGCAATCCCTGGAGCATACAACCACATTTCCCAGAGAACCGCTTGTCCTTGGAGATTTGTTCTGAATATTGACGAACACAGAATTCCAAGAGAAATATACGAGGCCCAGTGTAGTACTGAGAGCTGTCTTGGGTCTACAATTAACGGTTGCAGACGTCAAAAGTGCGAGGAAATCAAACATTTTACGTGGGTA…
IL17-10-7	ATACTACACTTACTATGTTTGTTTCAACTATCGTTCAACGTCGATTCAACTGAAGACCTTTCGTGTGGTAAAAGGTCATTACAATCACTCAAACTTGAGTCAAAGGCAATTTTACCAGGACAAGTTCTTAGTTATAAAAACGGTCAGTTACCCATTATACAGAAAAAGTACCGAACCATGACTAAAGAGACTTTGGCTATGGATTGTGCAATCCCTGGAGCATACAACCACATTTCCCAGAGAACCGCTTGTCCTTGGAGATTTGTTCTGAATATTGACGAACACAGAATTCCAAGAGAAATATACGAGGCCCAGTGTAGTACTGAGAGCTGTCTTGGGTCTACAATTAACGGTTGCAGACGTCAAAAGTGCGAGGAAATCAAACATTTTACGTGGGTA…
IL17-10-8	ATACTACACTTACTATGTTTGTTTCAACTATCGTTCAACGTCGATTCAACTGAAAACCTTTCGTGTGGTAAAAGGTCATTACAATCACTCAAACTTGAGTCAAAGGCAATTTTACCAGGTCAAGTTCTTAGTTATAAAAACGGTCAGTTACCCATTATACAGAAAAAGTACCGAACCATGACTAAACAGACTTTGGCTATGGATTGTGCAATCCCTGGAGCATACAACCACATTTCCCAGAGAACCGCTTGTCCTTGGAGATTTGTTCTAAATATTGACGAACACAGAATTCCAAGAGAAATATATGAGGCCCAGTGTAGTACTGCGAGCTGTCTTGGGTCTACAATTAACGGTTGCAGACGTCAAAAGTGCGAGGAAATCAAACATTTTACGTGGGTA…
IL17-10-9	ATACTACACTTACTATGTTTGTTTCAACTATCGTTCAACGTCGATTCAACTGAAAACCTTTCGTGTGGTAAAAGGTCATTACAATCACTCAAACTTGAGTCAAAGGCAATTTTACCAGGACAAGTTCTTAGCTATAAAAACGGTCAGTTACCCATTATACAGAAAAAGTACCGAACCATGACTAAACAGACTTTGGCTATGGATTGTGCAATCCCTGGAGCATACAACCACATTTCCCAGAGAACCGCTTGTCCTTGGAGATTTGTTCTAAATATTGACGAACACAGAATTCCAAGAGAAATATATGAGGCCCAGTGTAGTACTGCGAGCTGTCTTGGGTCTACAATTAACGGTTGCAGACGTCAAAAGTGCGAGGAAATCAAACATTTTACGTGGGTA…
IL17-10-10	TTCAACGTCGATTCAACTGAAGACCTTTCTTGTGGTAACAGGTCATTACAATCACTCAAACTTGAGTCAAAGGCAATTTTACCAGGACAAGTTCTTAGTTATAAAAACGGTCAGTTACCCATTATACAGAAAAAGTACCGAACCATGACTAAACAGACTTTGGCTATGGATTGTGCAATCCCTGGAGCATACAACCACATTTCCCAGAGAACCGCTTGTCCTTGGAGATTTGTTCTGAATATTGACGAACACAGAATTCCAAGAGAAATATACGAGGCCCAGTGTAGTACTGAGAGCTGTCTTGGGTCTACAATTAACGGTTGCAGACGTCAAAAGTGCGAGGAAATCAAACATTTTACGTGGGTAAAGCGAAATACCGGAAGTGATCCAACGGTTTTT…
IL17-10-11	ATACTACACTTACTATGTTTGTTTCAACTATCGTTCAACGTCGATTCAACTGAAGACCTTTCGTGTGGTAAAAGGTCATTACAATCACTCAAACTTGAGTCAANNNNNNNNNNNNNNNNNNNNNNNNNNNNNNNNNNNNNNNATACAGAAAAAGTACCGAACCATGACTAAACAGACTTTGGCTATGGATTGTGCAATCCCTGGAGCATACAACCACATTTCCCAGAGAACCGCTTGTCCTTGGAGATTTGTTCTGAATATTGACGAACACAGAATTCCAAGAGAAATATACGAGGCCCAGTGTAGTACTGAGAGCTGTCTTGGGTCTACAATTAACGGTTGCAGACGTCAAAAGTGCGAGGAAATCAAACATTTTACGTGGGTAAAGCGAAATACCGG…
IL17-15	ATGTACTATGTGGCTGCACCATTTGTATCTGCCATTGCGATGCCGTTAACGTGTAAACGTCCTAACAAAGCAACAATGAGGAAAATAAAATCAGACTATCTAATCAAGAGAGGTTCTTATTTTTCTGATAGTTTTAATTTATTATACAAACATAATAAAAGGACAGATCGACAGATCCCTGCTGAATTTAAATCAAACAGAACACTTAACTTTGAATGGATTCCCAAAATGTGTCCGCTTGAAAGGAATGATAATCCATGTCCCCACTATTATGCATTAGACGTAGACGATAACAGAATTCCAAAAATGTTACTTCAGGCAAAATGTAGATGTTCCGAATGTAGTCTTAATGATGGTGTGAATAAAGGTGAAAGCAGCTTTGAATGTTCAGAGGTATTC…
IL17-15-2	ATGTACTATGTGGCTGCACCATTTGTATCTGCCCTTGCGATGCCGTTAACGTGTAAACGTCCTAACAAAGCAACAATGAGGAAAATAAAATCAGACTATCTAATCAAGAGAGGTTCTTATTTTTCTGATAGTTTTAATTTATTATACAAACATAATAAAAGGACAGATCGACAGATCCCTGCTGAATTTAAATCAAACAGAACACTTAACTTTGAATGGATTCCCAAAATGTGTCCGCTTGAAAGGAATGATAATCCATGTCCCCACTATTATGCATTAGACGTAGACGATAACAGAATTCCAAAAATGTTACTTCAGGCAAAATGTAGATGTTCCGAATGTAGTCTTAATGATGGTGTGAATAAAGGTGAAAGCAGCTTTGAATGTTCAGAGGTATTC…
IL17-15-3	ATGTACTATGTGGCTGCACAATTTGTATCTGCCATTGCGATGCCGTTAACGTGTAAACGTCCTAACAAAGCAACAATGAGGAAAATAAAATCAGACTATCTAATCAAGAGAGGTTCTTATTTTTCTGATAGTTTTAATTTATTATACAAACATAATAAAAGGACAGATCGACAGATCCCTGCTGAATTTAAATCAAACAGAACACTTAACTTTGAATGGATTCCCAAAATGTGTCCGCTTGAAAGGAATGATAATCCATGTCCCCACTATTATGCATTAGACGTAGACGATAACAGAATTCCAAAAATGTTACTTCAGGCAAAATGTAGATGTTCCGAATGTAGTCTTAATGATGGTGTGAATAAAGGTGAAAGCAGCTTTGAATGTTCAGAGGTATTC…
IL17-15-4	ATGTACTATGTGGCTGCACCATTTGTATCTGCCATTGCGATGCCGTTAACGTGTAAACGTCCTACCAAAGCAACAATGAGGAAAATAAAATCAGACTATATAATCAAGAGAGGTTCTTATTTTTCTGATAGTTTTAATTTATTATACAAACATAATAAAAGGACAGATCGACAGATCCCTGCTGAATTTAAATCAAACAGAACACTTAACTTTGAATGGATTCCCAAAATGTGTCCGCTTGAAAGGAATGATAATCCATGTCCCCACTATTATGCATTAGACGTAGACGATAACAGAATTCCAAAAATGTTACTTCAGGCAAAATGTAGATGTTCCGAATGTAGTCTTAATGATGGTGTGAATAAAGGTGAAAGCAGCTTTGAATGTTCAGAGGTATTC…
IL17-15-5	ATGTACTATGTGGCTGCACAATTTGTATCTGCCATTGCGATGCCGTTAACGTGTAAACGTCCTAACAAAGCAACAATGAGGAAAATAAAATCAGACTATCTAATCAAGAGAGGTTCTTATTTTTCTGATAGTTTTAATTTATTATACAAACATAATAAAAGGACAGATCGACAGATCCCTGCTGAATTTAAATCAAACAGAACACTTAACTTTGAATGGATTCCCAAAATGTGTCCGCTTGAAAGGAATGATAATCCATGTCCCCACTATTATGCATTAGACGTAGACGATAACAGAATTCCAAAAATGTTACTTCAGGCAAAATGTAGATGTTCCGAATGTAGTCTTAATGATCGTGTGAATAAAGGTGAAAGCAGCTTTGAATGTTCAGAGGTATTC…
IL17-15-6	ATGTACTATGTGGCTGCACAATTTGTATCTGCCATTGCGATGCCGTTAACGTGTAAACGTCCTAACAAAGCAACAATGAGGAAAATAAAATCAGACTATCTAATCAAGAGAGGTTCTTATTTTTCTGATAGTTTTAATTTATTATACAAACATAATAAAAGGACAGATCGACAGATCCCTGCTGAATTTAAATCAAACAGAACACTTAACTTGGAATGGATTCCCAAAATGTGTCCGCTTGAAAGGAATGATAATCCATGTCCCCACTATTATGCATTAGACGTAGACGATAACAGAATTCCAAAAATGTTACTTCAGGCAAAATGTAGATGTTCCGAATGTAGTCTTAATGATGGTGTGAATAAAGGTGAAAGCAGCTTTGAATGTTCAGAGGTATTC…
IL17-15-7	ATGTACTATGTGGCTGCACAATTTGTATCTGCCATTGCGATGCCGTTAACGTGTAAACGTCCTAACAAAGCAACAATGAGGAAAATAAAATCAGACTATCTAATCAAGAGAGGTTCTTATTTTTCTGATAGTTTTAATTTATTATACAAACATAATAAAAGGACAGATAGACAGATCCCTGCTGAATTTAAATCAAACAGAACACTTAACTTTGAATGGATTCCCAAAATGTGTCCGCTTGAAAGGAATGATAATCCATGTCCCCACTATTATGCATTAGACGTAGACGATAACAGAATTCCAAAAATGTTACTTCAGGCAAAATGTAGATGTTCCGAATGTAGTCTTAATGATGGTGTGAATAAAGGTGAAAGCAGCTTTGAATGTTCAGAGGTATTC…
IL17-15-8	ATGTACTATGTGGCTGCACCATTTGTATCTGCCATTGCGATGCCGTTAACGTGTAAACGTCCTACCAAAGCAACAATGAGGAAAATAAAATCAGACTATATAATCAAGAGAGGTTCTTATTTTTCTGATAGTTTTAATTTATTATACAAACATAATAAAAGGACAGATCGACAGATCCCTGCTGAATTTAAATCAAACAGAACACTTAACTTTGAATGGATTCCCAAAATGTGTCCGCTTGAAAGGAATGATAATCCATGTCCCCACTATTATGCATTAGACGTAGACGATAACAGAATTCCAAAAATGTTACTTCAGGCAAAATGTAGATGTTCCGAATGTAGTCTTAATGATGGTGTAAATAAAGGTGAAAGCAGCTTTGAATGTTCAGAGGTATTC…
IL17-15-9	ATGTACTATGTGGCTGCACCATTTGTATCTGCCATTGCGATGCCGTTAACGTGTAAACGTCCTACCAAAGCAACAATGAGGAAAATAAAATCAGACTATATAATCAAGAGAGGTTCTTATTTTTCTGATAGTTTTAATTTATTATACAAACATAATAAAAGGACAGATCGACAGATCCCTGCTGAATTTAAATCAAACAGAACACTTAACTTTGAATGGATTCCCAAAATGTGTCCGCTTGAAAGGAATGATAATCCATGTCCCCACTATTATGCATTAGACGTAGACGATAACAGAATTCCAAAAATGTTACTTCAGGCAAAATGTAGATGTTCCGAATGTAGTCTTAATGATGGTGTAAATAAAGGTGAAAGCAGCTTTGAATGTTCAGAGGTATTC…
IL17-15-10	ATGTACTATGTGGCTGCACAATTTGTATCTGCCATTGCGATGCCGTTAACGTGTAAACGTCCTAACAAAGCAACAATGAGGAAAATAAAATCAGACTATCTAATCAAGAGAGGTTCTTATTTTTCTGATAGTTTTAATTTATTATACAAACATAATAAAAGGACAGATCGACAGATCCCTGCTGAATTTAAATCAAACAGAACACTTAACTTTGAATGGATTCCCAAAATGTGTCCGCTTGAAAGGAATGATAATCCATGTCCCCACTATTATGCATTAGACGTAGACGATAACAGAATTCCAAAAATGTTACTTCAGGCAAAATGTAGATGTTCCGAATGTAGTCTTAATGATGGTGTAAATAAAGGTGAAAGCAGCTTTGAATGTTCAGAGGTATTC…
IL17-15-11	ATGTACTATGTGGCTGCACAATTTGTATCTGCCATTGCGATGCCGTTAACGTGTAAACGTCCTAACAAAGCAACAATGAGGAAAATAAAATCAGACTATCTAATCAAGAGAGGTTCTTATTTTTCTGATAGTTTTAATTTATTATACAAACATAATAAAAGGACAGATCGACAGATCCCTGCTGAATTTAAATCAAACAGAACACTTAACTTTGAATGGATTCCCAAAATGTGTCCGCTTGAAAGGAATGATAATCCATGTCCCCACTATTATGCATTAGACGTAGACGATAACAGAATTCCAAAAATGTTACTTCAGGCAAAATGTAGATGTTCCGAATGTAGTCTTAATGATGGTGTAAATAAAGGTGAAAGCAGCTTTGAATGTTCAGAGGTATTC…
IL17-15-12	ATGTACTATGTGGTTGCACCATTTGTATCTGCCATTGCGATGCCGTTAACGTGTAAACGTCCTAACAAAGCAACAATGGGGAAAATAAAATCAGACTATATAATCAAGAGAGGTTCTTATTTTTCTGATAGTTTTAATTTATTATACAAACATAATAAAAGGACAGATCGACAGATCCCAGCTGAATTTAAATCAAACAGAACACTTAACTTTGAATGGATTCCCAAAATGTGTCCGCTTGAAAGGAATGATAATCCATGTCCCCACTATTATGCATTAGACGTAGACGATAACAGAATTCCAAAAATGTTACTTCAGGCAAAATGTAGATGTTCCGAATGCAGTCTTAATGATGGTGTGAATAAAGGTGAACGCAGCTTTGAATGTTCAGAGGTATTC…
IL17-15-13	ATGTACTATGTGGCTGCACCATTTGTATCTGCCATTGCGATGCCGTTAACGTGTAAACGTCCTAACAAAGCAACAATGGGGAAAATAAAATCAGACTATATAATCAAGAGAGGTTCTTATTTTTCTGATAGTTTTAATTTATTATACAAACATAATAAAAGGACAGATCGACAGATCCCTGCTGAATTTAAATCAAACAGAACACTTAACTTTGAATGGATTCCCAAAATGTGTCCGCTTGAAAGGAATGATAATCCATGTCCCCACTATTATGCATTAGACGTAGACGATAACAGAATTCCAAAAATGTTACTTCAGGCAAAATGTAGATGTTCCGAATGCAGTCTTAATGATGGTGTGAATAAAGGTGAACGCAGCTTTGAATGTTCAGAGGTATTC…
IL17-15-14	ATGTACTATGTGGCTGCACCATTTGTATCTGCCATTGCGATGCCGTTAACGTGTAAACGTCCTAACAAAGCAACAATGGGGAAAATAAAATCAGACTATATAATCAAGAGAGGTTCTTATTTTTCTGATAGTTTTAATTTATTATACAAACATAATAAAAGGACAGATCGACAGATCCCAGCTGAATTTAAATCAAACAGAACACTTAACTTTGAATGGATTCCCAAAATGTGTCCGCTTGAAAGGAATGATAATCCATGTCCCCACTATTATGCATTAGACGTAGACGATAACAGAATTCCAAAAATGTTACTTCAGGCAAAATGTAGATGTTCCGAATG
IL17-14	ATGAATACGGTTGTAGCTTTGATAACTTTATTTGTGACTATTTGTTCTCCATATCCAACACATGTGAGATTGAATTCCAACATACGAACATTGAATACACTTACAAATGAAACAAAGGCAATAATGGCGGAGAACATGGATTACAGACAGGGACAATTACCTTTCATTCCAGATTCCTATAAACACATTACAGAAACAAATTATCCAATCACGTGTGACCCTAGTTACGTCCATATGGCGGAGAGGTCAACCTGTCCTTGGCGATTTCAGAAAAACGTTGACAATAACAGGATTCCAGTAGAAATAACAGAAGCGGTGTGTCGTGTCAGAAATACGAATGCTTGTGGTTCAACCACTACGGGATTACAAAACATAAGAAACGGCTGTGAAAAACAAGAA…
IL17-14-2	GTTGTAGCTTTGATAACTTTATTTGTGACTATTTGTTCTCCATATCCAACACATGTGAGATTGAATTCCAACATACGAACATTGAATTCACTTACAAATGAAACAAAGGCAATAATGGCGGAGAACATGGATTACAGACAGGGACAATTACCTTTCATTCCAGATTCCTATAAACACATTACAGAAACAAATTATCCAATCACGTGTGACCCTAGTTACGTCCATATGGCGGAGAGGTCAACCTGTCCTTGGCGATTTCAGAAAAACGTTGACAATAACAGGATTCCAGTAGAAATAACAGAAGCTGTGTGTCGTGTCAGAAATACGAATGTTTGTGGTTCAACCACTACGGGATTACAAAACATAAGAAACGGCTGTGAAAAACAAGAATGCAGAGAG…
IL17-14-3	GTTGTAGCTTTGATAACTTTATTTGTGACTATTTGTTCTCCATATCCAACACATGTGAGATTGAATTCCAACATACGAACATTGAATTCACTTACAAATGAAACAAAGGCAATAATGGCGGAGAACATGGATTACAGACAGGGACAATTACCTTTCATTCCAGATTCCTATAAACACATTACAGAAACAAATTATCCAATCACGTGTGACCCTAGTTACGTCCATATGGCGGAGAGGTCAACCTGTCCTTGGCGATTTCAGAAAAACGTTGACAATAACAGGATTCCAGTAGAAATAACAGAAGCTGTGTGTCGTGTCAGAAATACGAATGTTTGTGGTTCAACCACTACGGGATTACAAAACATAAGAAACGGCTGTGAAAAACAAGAATGCAGAGAG…
IL17-14-4	GTTGTAGCTTTGATAACTTTATTTGTGACTATTTGTTCTCCATATCCAACACATGTGAGACTGAATTCCAACATACGAACATTGAATACACTTACAAATGAATCAAAGGCAATAATGGCGGAGAACATGGATTACAGACAGGGACAATTACCTTTCATTCCAGATTCCTATAAACACATTACAGAAACAAATTATCCAATCACGTGTGTCCCTAGTTACGTCCATATGGCGGAGAGGTCAACCTGTCCTTGGCGATTTCAGAAAAACGTTGACAATAACAGGATTCCAGTAGAAATAACAGAAGCTGTGTGTCGTGTCAGAAATACGAATGTTTGTGGTTCAACCACTACGGGATTACAAAACATAAGAAACGGCTGTGAAAAACAAGAATGCAGAGAG…
IL17-14-5	GTTGTAGCTTTGATAACTTTACTTGTGACTATTTGTTCTCCATATCCAACACATGTGAGATTGAATTCCAACATACGAACATTGAATACACTTACAAATGAAACAAAGGCAATAATGGCGGAGAACATGGATTACAGACAGGGACAATTACCTTTCATTCCAGATTCCTATAAACACATTACAGAAACAAATTATCCAATCACGTGTGACCCTAGTTACGTCCATATGGCGGAGAGGTCAACCTGTCCTTGGCGATTTCAGAAAAACGTTGACAATAACAGGATTCCAGTAGAAATAACAGAAGCTGTGTGTCGTGTCAGAAATACGAATGCTTGTGGTTCAACCACTACGGGATTACAAAACATAAGAAACGGCTGTGAAAACCAAGAATGCAGAGAG…
IL17-14-6	GTTGTAGCTTTGATAACTTTATTTGTGACTATTTGTTCTCCATATCCAACACACGTGCGATTGAATTCCAACATACGAACATTGAATACACTTACAAATGAAACAAAGGCAATAATGGCGGAGAACATGGATTACAGACAGGGACAATTACCTTTCATTCCAGATTCCTATAAACACATTACAGAAACAAATTATCCAATCACGTGTGACCCTAGTTACGTCCATATGGCGGAGAGGTCAACCTGTCCTTGGCGATTTCAGAAAAACGTTGACAATAACAGGATTCCAGTAGAAATAACAGAAGCTGTGTGTCGTGTCAGAAATACGAATGCTTGTGGTTCAACCACTACGGCATTACAAAACATAAGAAACGGCTGTGAAAAACAAGAATGCAGAGAG…
IL17-14-7	GTTGTAGCTTTGATAACTTTATTTGTGACTATTTGTTCTCCATATCCAACACATGTGAGATTAAATTCCAACATACGAACATTGAATTCACTTACAAATGAAACAAAGGCAATAATGGCGGAGAACATGGATTACAGACAGGGACAATTACCTTTCATTCCAGATTCCTATAAACACATAACAGAAACAAATTATCCAATCACATGTGACCCTAGTTACGTCCATATGGCGGAGAGGTCAACCTGTCCTTGGCGATTTCAGAAAAACGTTGACAATAACAGGATTCCAGTAGAAATAACAGAAGCTGTGTGTCGTGTCAGAAATACGAATGTTTGTGGTTCAACCACTACGGGATTACAAAACATAAGAAACGGCTGTGAAAAACAAGAATGCAGAGAG…
IL17-14-8	GTTGTAGCTTTGATAACTTTATTTGTGACTATTTGTTCTCCATATCCAACACATGTGAGATTGAATTCCAACATACGAACATTGAATACACTTACAAATGAAACAAAGGCAATAATGGCGGAGAACATGGATTACAGACAGGGACAATTACCTTTCATTCCAGATTCCTATAAACACATAACAGAAACAAATTATCCAATCACATGTGACCCTAGTTACGTCCATATGGCGGAGAGGTCAACCTGTCCTTGGCGATTTCAGAAAAACGTTGACAATAACAGGATTCCAGTAGAAATAACAGAAGCGGTGTGTCGTGTCAGAAATACGAATGCTTGTGGTTCAACCACTACGGGATTACAAAACATAAGAAACGGCTGTGAAAAACAAGAATGCAGAGAG…
IL17-14-9	GTAGCTTTGATAACTTTATTTGTGACTATTTGTTCTCCATATCCAACACATGTGAGATTGAATTCCAACATACGATCATTAAATTCACTTACAAATGAAACAAAAGCAATAATGGCGGAGAACATGGATTACAGACAGGGACAATTACCTTTCATTCCAGATTCCTATAAACAAATTACAGAAACAAATTATCCAATCACATGTGACCCTAGTTACGTCCATATGGCGGAGAGGTCAACCTGTCCTTGGCGATTTCAGAAAAACGTTGACAATAACAGGATTCCAGTAGAAATAACAGAAGCTGTGTGTCGTGTCAGAAATACGAATGCTTGTGGTTCAACCACTACGGGATTACAAAACATAAGAAACGGCTGTGAAAAACAAGAATGCAGAGAGGTC…
IL17-14-10	GTTGTAGCTTTGATAACTTTATTTGTGACTATTTGTTCTCCATATCCAACACATGTGAGATTGAATTCCAACATACGAACATTAAATTCACTTACAAATGAAACAAAGGCAATAATGGCGGAGAACATGGATTACAGACAGGGACAATTACCTTTCATTCCAGATTCCTATAAACAAATTACAGAAACAAATTATCCAATCACATGTGACCCTAGTTACGTCCATATGGCGGAGAGGTCAACCTGTCCTTGGCGATTTCAGAAAAACGTTGACAGTAACAGGATTCCAGTAGAAATAACAGAAGCTGTGTGTCGTGTCAGAAATACGAATGCTTGTGGTTCAACCACTACGGGATTACAAAACATAAGAAACGGTTGTGAAAAACAAGAATGCAGAGAG…
IL17-14-11	GTTGTAGCTTTGTTAACTTTACTTGTGACTATTTGTTCTCCATATCCAACACATGTGAGATTGAATTCCAACATACGAACATTGAATACACTTACAAATGAAACAAAGGCAATAATGGCGGAGAACATGGATTACAGACAGGGACAATTACCTTTCATTCCAGATTCCTATAAACACATTACAAAAACAAATTATCCAATCACATGTGACCCTAGTTACGTCCATATGGCGGAAAGGTCAACCTGTCCTTGGCGATTTCAGAAAAATGTTGACAATAACAGGATTCCAGTAGAAATAACAGAAGCTGTGTGTCGTGTCAGAAATACGAATGCTTGTGGTTCAACCACTACGGGATTACAAAACATAAGAAACGGCTGTGAAAAACAAGAATGCAGAGAG…
IL17-14-12	GTTGTAGCTTTGATAACTTTATTTGTGACTATTTGTTCTCCATATCCAACACATGTGAGATTGAATTCCAACATACGAACATTGAATTCACTTACAAATGAAACAAAGGCAATAATGGCGGAGAACATGGATTACAGACAGGGACAATTACCTTTCATTCCAGATTCCTATAAACACATAACAGAAACAAATTATCCAATCACGTGTGACCCTAGTTACGTTCATATGGCGGAGAGGTCAACCTGTCCTTGGCGATTTCAGAAAAACGTTGACAATAACAGGATTCCAGTAGAAATAACAGAAGCTGTGTGTCGTGTAAGAAATACCAATGCGTGTGGTTCATCTACTACGGGATTACAAAACATAAGAAACGGCTGTGAAAAACAAGAATGCAGAGAG…
IL17-14-13	GTTGTAGCTTTGTTAACTTTACTTGTGACTATTTGTTCTCCATATCCAACACATGTGAGATTAAATTCCAACATACGAACATTGAATTCACTTACAAATGAAACAAAGGCAATAATGGCGGAGAACATGGATTACAGACAGGGACAATTACCTTTCATTCCAGATTCCTATAAACACATAACAGAAACAAATTATCCAATCACGTGTGACCCTAGTTACGTTCATATGGCGGAGAGGTCAACCTGTCCTTGGCGATTTCAGAAAAACGTTGACAATAACAGGATTCCAGTAGAAATAACAGAAGCTGTGTGTCGTGTAAGAAATACCAATGCGTGTGGTTCATCTACTACGGGATTACAAACCATAAGAAACGGCTGTGAAAAACAAGAATGCAGAGAG…
IL17-14-14	GTTGTAGCTTTGATAACTTTATTTGTGACTATTTGTTCTCCATATCCAACACATGTGAGATTGAATTCCAACATACGAACATTGAATACACTTACAAATGAAACAAAGGCAATAATGGCGGAGAACATGGATTACAGACAGGGACAATTACCTTTCATTCCAGATTCCTATAAACACATTACAGAAACAAATTATCCAATCACGTGTGACCCTAGTTACGTCCATATGGCGGAGAGGTCAACCTGTCCTTGGCGATTTCAAAAAAACGTTGACAATAACAGGATTCCAGAAGAAATAACAGAAGCTGTGTGTCGTGTAAGAAATACCAATGCGTGTGGTTCATCTACTACGGGATTACAAAACATAAGAAACGGCTGTGAAAAACAAGAATGCAGAGAG…
IL17-14-15	GTTGTAGCTTTGATAACTTTATTTGTGACCATTTGTTCTCCATATCCAACACATGCGAGATTGAATTCCAACATACGAACATTGAATACACTTACAAATGAAACAAAGGCAATAATGGCGGAGAACATGGATTACAGACAGGGACAATTACCTTTCATTCCAGATTCCTATAAACACATTACAGAAACAAATTATCCAATCACGTGTGACCCTAGTTACGTTCATATGGCAGAGAGGTCAACCTGTCCTTGGCGATTTCAAAAAAACGTTGACAATAACAGGATTCCAGAAGAAATAACAGAAGCTGTGTGTCGTGTAAGAAATACCAATGCGTGTGGTTCATCTACTACGGGATTACAAAACATAAGAAACGGCTGTGAAAAACAAGAATGCAGAGAG…
IL17-1	ATGAGACTTCGTTTGCAACAGATTTCTACATTGATTGTTTTTATTTTACTGTTGGACTACATCATGATTGTTGCAAGTGCCAGTATCAATAAATGTACTCGGCCAAGTCGACGAACAATGAGACGGATACGAGCTGAGTTCTTTCGTAAACTTAAGAGAAGGTTACACGATAGTTTTGGATCATTAACACACCTTACACAACAAACTCTTCGAAGTTCAACCAATGAAGGACAGAAATATATCCGTAAACGAAACATTAGTGATGACCCAAAAGAAGGAAGATGCCCAAGAAATAAATATGTAGAAGAATCGTGTCCGCATTACTTTGTTTTAGATATAGACGATAATAGGATACCAGAAGTAATTGTCCAAGCTAAATGTAAATGTTCTAAGTGCCTG…
IL17-1-2	CAGATTTCTACATTGATTGTTTTTATTTTACTGTTGGACTACATCATGATTGTTGCAAGTGCCAGTATCAATAAATGTACTCGACCAAGTCGACGAACAATGAGACGGATACGAGCTGAGTTCTTTCGTAAACTTAAGAGAAGGTTACACGATAGTTTTGGATCATTAACACACCTTACACAACAAACTCTTCGAAGTTCAACCAATGAAGGACAGAAATATATCCGTAAACGAAACATTAGTGATGACCCAAAAGAAGGAAGATGCCCAAGAAATAAATATGTAGAAGAATCGTGTCCGCATTACTTTGTTTTAGATATAGACGATAATAGGATACCAGAAGTAATTGTCCAAGCTAAATGTAAATGTTCTAAGTGCCTGGAGCTCAATTCGTATGGC…
IL17-1-3	CAGATTTCTACATTGATTGTTTTTATTTTACTGTTGGACTACATCATGATTGTTGCAAGTGCCAGTATCAATAAATGTACTCGGCCAAGTCGACGAACAATGAGACGGATACGAGCTGAGTTCTTTCGTAAACTTAAGAGAAGGTTACACGATAGTTTTGGATCATTAACACACCTTACACAACAAACTCTTCGAAGTTCAACCAATGAAGGACAGAAATATATCCGTAAACGAAACATTAGTGATGACCCAAAAGAAGAAAGATGCCCAAGAAATAAATATGTAGAAGAATCGTGTCCGCATTACTTTGTTTTAGATATAGACGATAATAGGATACCAGAAGTAATTGTCCAAGCTAAATGTAAATGTTCTAAGTGCCTGGAGCTCAATTCGTATGGC…
IL17-1-4	CAGATTTCTACATTGATTGTTTTTATTTTACTGTTGGACTACATCATGATTGTTGCAAGTGCCAGTATCAATAAATGTACTCGGCCAAGTCGACGAACAATGAGACGGATACGAGCTGAGTTCTTTCGTAAACTTAAGAGAAGGTTACACGATAGTTTTGGATCATTAACACACCTTACACAACAAACTCTTCGAAGTTCAACCAATGAAGGACAGAAATATATCCGTAAACGAAACATTAGTGATGACCCAAAAGAAGGAAGATGCCCAAGAAATAAATATGTAGAAGAATCGTGTCCGCATTACTTTGTGTTAGATATAGACGATAATAGAATACCAGAAGTAATTGTCCAAGCTAAATGTAAATGTTCTAAGTGCCTGGAGCTCAATTCGTATGGC…
IL17-1-5	CAGATTTCTACATTGATTGTTTTTATTTTACTGTTGGACTACATCATGATTGTTGCAAGTGCCAGTATCAATAAATGTACTCGACCAAGTCGACGAACAATGAGACGGATACGAGCTGAGTTCTTTCGTAAACTTAAGAGAAGGTTACACGATAGTTTTGGATCATTAACACACCTTACACAACAAACTCTTCGAAGTTCAACCAATGAAGGACAGAAATATATCCGTAAACGAAACATTAGTGATGACCCAAAAGAAGGAAGATGCCCAAGAAATAAATATGTAGAAGAATCGTGTCCGCATTACTTTGTGTTAGATATAGACGATAATAGAATACCAGAAGTAATTGTCCAAGCTAAATGTAAATGTTCTAAGTGCCTGGAGCTCAATTCGTATGGC…
IL17-1-6	CAGATTTCTACATTGATTGTTTTTATTTTACTGTTGGACTACATCATGATTGTTGCAAGTGCCAGTATCAATAAATGTACTCGACCAAGTCGACGAACAATGAGACGGATACGAGCTGAGTTCTTTCGTAAACTTAAGAGAAGGTTACACGATAGTTTTGGATCATTAACACACCTTACACAACAAACTCTTCGAAGTTCAACCAATGAAGGACAGAAATATATCCGTAAACGAAACATTAGTGATGACCCAAAAGAAGGAAGATGCCCAAGAAATAGATATGTAGAAGAATCGTGTCCGCATTACTTTGTGTTAGATATAGACGATAATAGGATACCAGAAGTAATTGTCCAAGCTAAATGTAAATGTTCTAAGTGCCTGGAGCTCAATTCGTATGGC…
IL17-1-7	CAGATTTCTACATTGATTGTTTTTATTTTACTGTTGGACTACATTATGATTGTTGCGAGTGCCAGTATCAATAAATGTTCCCGGCCAAGTAGACGAACAATGAGACGGATACGAGCTGAGTTCTTTCGTAAACTTAAGAGAAGGTTACACGATAGTTTTGGATCTTTAACACACCTTACACAACAAACTCTTCGAAGGTCAACCAATGAAGGACATAAATATATCCGTAAACGAAACATTAGTGATGACCCAAAAGAAGGCAGATGCCCAAGAAATAAATATGTAGAGGAATCGTGTCCGCATTACTTTGTTTTGGATGTAGACGATAATAGGATACCCGAAGTAATTCTCCAAGCTAAATGTAAATGTTCTAAGTGCCTGGAGCTCAATTCGTATGGT…
IL17-1-8	CAGATTTCTACATTGATTGTTTTTATTTTACTGTTGGACTACATTATGATTGTTGCGAGTGCCAGTATCAATAAATGTTCCCGGCCAAGTAGACGAACAATGAGACGGATACGAGCTGAGTTCTTTCGTAAACATAAGAGAAGGTTACACGATAGTTTTAGATCTTTAACACACCTTACACAACAAACTCTTCGAAGGTCAACCAATGAAGGACATAAATATATCCGTAAACGAAACATTAGTGATGACCCAAAAGAAGGCAGATGCCCAAGAAATAAATATGTAGAAGAATCGTGTCCGCATTACTTTGTTTTGGATGTAGACGATAATAGGATACCCGAAGTAATTCTCCAAGCTAAATGTAAATGTTCTAAGTGCCTGGAGCTCAATTCGTATGGT…
IL17-1-9	CAGATTTCTACATTGATTGTTTTTATTTTACTGTTGGACTACATTATGATTGTTGCGAGTGCCAGTATCAATAAATGTTCCCGGCCAAGTAGACGAACAATGAGACGGATACGAGCTGAGTTCTTTCGTAAACTTAAGAGAAGGTTACACGATAGTTTTGGATCTTTAACACACCTTACACAACAAACTCTTCGAAGGTCAACCAATGAAGGACATAAATATATCCGTAAACGAAACATTAGTGATGACCCAAAAGAAGGAAGATGCCCAAGAAATAAATATGTAGAAGAATCGTGTCCGCATTACTTTGTTTTGGATGTAGACGATAATAGGATACCAGAAGTAATTCTCCAAGCTAAATGTAAATGTTCTAAGTGCCTGGAGCTCAATTCGTATGGC…
IL17-13	ATGCTAAGAATGATGACAAATACGGAATCGAAAAGAATACTGCTTCTTTTCACACTGGCCTTGATTAGAGGAAACAGATCCCAAATTATAGAAAACCAATGTCGAATTTCGCAGGAAACCATTTCATTTGAGAGACAGCTTTATCATTTGCACTATCTCCCGAGCAATGTCCGTTTTCCTACTCAATTACAAAATACGATTGTTGATGACTCCCAATGTACTGCCTTTCCAGTTGTATCGCCGATATTTTTAAACGAACACTCGGTGTGTCCTTGGGATATGATAGAAGATATCGATGAAAACCGATATCCCCAAGTTCTTAACTTTGCTAAATGTCGCTGTTCACATTGTTTATCGCCATTAGGAGACTATGAATGTCGACCAATCTCATATAGAATT…
IL17-13-2	AGAATACTGCTTCTTTTCACACTGGCCTTGATTAGAGGAAACAGATCTCAACTTATAGAAAACCAATGTCGAATTTCGCAGGAAACCATTTCATTTGAGAGACAGCTTTATCATTTGCACTATCTTCCGAGCAATGTCCGTTTTCCTAGCCAATTACAAAATACGATTGTTGATGACTCCCAATGTACTGCCTTTCCAGTTGTATCGCCGATATTTTTAAACGAACACTCAGTGTGTCCTTGGGATATGATAGAAGATATTGATGAAAACCGATATCCCCAAGTTCTTAACTTTGCTAAATGCCGCTGTTCACATTGTTTATCGCCATTAGGGGACTATGAATGTCGACCAATCTCATATAGAATTCCTGTATTTGAAAAGCGTTGTGTCGGTGACACA…
IL17-13-3	AGAATACTGCTTTTTTTCACACTGGCCTTGATTAGAGGAAACAGATCTCAACTTATAGAAAACCAATGTCGAATTTCGCAGGAAACCATTTCATTTGAGAGACAGCTTTATCATTTGCACTATCTTCCGAGCAATGTCCGTTTTCCTAGCCAATTACAAAATACGATTGTTGATGACTCCCAATGTACTGCCTTTCCAGTTGTATCGCCGATATTTTTAAACGAACACTCAGTGTGTCCTTGGGATATGATAGAAGATATTGATGAAAACCGATATCCCCAAGTTCTTAACTTTGCTAAATGCCGCTGTTCACATTGTTTATCGCCATTAGGGGACTATGAATGTCGACCAATCTCATATAGAATTCCTGTATTTGAAAAGCGTTGTGTCGGTGACACA…
IL17-13-4	AGAATACTGCTTCTTTTCACACTGGCCTTGATTAGAGGAAACAGATCTCAACTTATAGAAAACCAATGTCGAATTTCGCAGGAAACCATTTCATTTGAGAGACAGCTTTATCATTTGCACTATCTTCCGAGCAATGTCCGTTTTCCTAGCCAATTACAAAATACGATTGTTGATGACTCCCAATGTACTGCCTTTCCAGTTGTATCGCCGATATTTTTAAACGAACACTCAGTGTGTCCTTGGGATATGATAGAAGATATTGATGAAAACCGATATCCCCAAGTTCTTAACTTTGCTAAATGCCGCTGTTCACATTGTTTATCGCCATTAGGGGACTATGAATGTCGACCAATCTCATATAGAATTCCTGTATTTGAAAAGCGTTGTGTCGGTGACACA…
IL17-13-5	AGAATACTGCTTCTTTTCACACTGGCCTTGATTAGAGGAAACAGATCTCAACTTATAGAAAACCAATGTCGAATTTCGCAGGAAACCATTTCATTTGAGAGACAGCTTTATCATTTGCACTATCTTCCGAGCAATGTCCGTTTTCCTAGCCAATTACAAAATACGATTGTTGATGACTCCCAATGTACTGCCTTTCCAGTTGTATCGCCGATATTTTTAAACGAACACTCAGTGTGTCCTTGGGATATGATAGAAGATATTGATGAAAACCGATATCCCCAAGTTCTTAACTTTGCTAAATGCCGCTGTTCACATTGTTTATCGCCATTAGGGGACTATGAATGTCGACCAATCTCATATAGAATTCCTGTATTTGAAAAGCGTTGTGTCGGTGACACA…
IL17-13-6	AGAATACTGCTTCTTTTCACACTGGCCTTGATTAGAGGAAACATATCTCAACTTATAGAAAACCAATGTCGAATTTCGCAGGAAACCATTTCATTTGAGAGACAGCTTTATCATTTGCACTATCTTCCGAGCAATGTCCGTTTTCCTAGCCAATTACAAAATACGATTGTTGATGACTCCCAATGTACTGCCTTTCCAGTTGTATCGCCGATATTTTTAAACGAACACTCAGTGTGTCCTTGGGATATGATCGAAGATATTGATGAAAACCGATATCCCCAAGTTCTTAACTTTGCTAAATGCCGCTGTTCACATTGTTTATCGCCATTAGGGGACTATGAATGTCGACCAATCTCATATAGAATTCCTGTATTTGAAAAGCGTTGTGTCGGTGACACA…
IL17-13-7	AGAATACTGCTTCTTTTCACACTGGCCTTGATTAGAGGAAACAGATCTCAACTTATAGAAAACCAATGTCGAATTTCGCAGGAAACCATTTCATTTGAGAGACAGCTTTATCATTTGCACTATCTTCCGAGCAATGTCCGTTTTCCTAGCCAATTACAAAATACGATTGTTGATGACTCCCAATGTACTGCCTTTCCAGTTGTATCGCCGATATTTTTAAACGAACACTCAGTGTGTCCTTGGGATATGATAGAAGATATTGATGAAAACCGATATCCCCAAGTTCTTAACTTTGCTAAATGCCGCTGTTCACATTGTTTATCGCCATTAGGGGACTATGAATGTCGACCAATCTCATATAGAATTCCTGTATTTGAAAAGCGTTGTGTCGGTGACACA…
IL17-13-8	AGAATACTGCTTCTTTTCACACTGGCCTTGATTAGAGGAAACATATCTCAACTTATAGAAAACCAATGTCGAATTTCACAGGAAACCATTTCATTTGAGAGACAGCTTTATCATTTGCACTATCTTCCGAGCAATGTCCGTTTTCCTAGCCAATTACAAAATACGATTGTTGATGACTCCCAATGTACTGCCTTTCCAGTTGTATCGCCGATATTTTTAAACGAACACTCAGTGTGTCCTTGGGATATGATAGAAGATATTGATGAAAACCGATATCCCCAAGTTCTTAACTTTGCTAAATGCCGCTGTTCACATTGTTTATCGCCATTAGGGGACTATGAATGTCGACCAATCTCATATAGAATTCCTGTATTTGAAAAGCGTTGTGTCGGTGACACA…
IL17-13-9	AGAATACTGCTTCTTTTCACACTGGCCTTGATTAGAGGAAACATATCTCAACTTATAGAAAACCAATGTCGAATTTCGCAGGAAACCATTTCATTTGAGAGACAGCTTTATCATTTGCACTATCTTCCGAGCAATGTCCGTTTTCCTAGCCAATTACAAAATACGATTGTTGATGACTCCCAATGCACTGCCTTTCCAGTTGTATCGCCGATATTTTTAAACGAACACTCAGTGTGTCCTTGGGATATGATAGAAGATATTGATGAAAACCGGTATCCCCAAGTTCTTAATTTTGCTAAATGCCGCTGTTCACATTGTTTATCGCCATTAGGGGACTATGAATGTCGACCAATCTCATATAGAATTCCTGTATTTGAAAAGCGTTGTGTCGGTGACACA…
IL17-13-10	AGAATACTGCTTCTTTTCACACTGGCCTTGATTAGAGGAAACATATCTCAACTTATAGAAAACCAATGTCGAATTTCGCAGGAAACCATTTCATTTGAGAGACAGCTTTATCATTTGCACTATCTTCCGAGCAATGTCCGTTTTCCTAGCCAATTACAAAATACGATTGTTGATGACTCCCAATGTACTGCCTTTCCAGTTGTATCGCCGATATTTTTAAACGAACACTCGGTGTGTCCTTGGGATATGATAGAAGATATTGATGAAAACCGGTATCCCCAAGTTCTTAACTTTGCTAAATGCCGCTGTTCACATTGTTTATCGCCATTAGGAGACTATGAATGTCGACCAATCTCATATAGAATTCCTGTATTTGAAAAGCGTTGTGTCGGTGACACA…
IL17-13-11	AGAATACTGCTTCTTTTCACACTGGCCTTGATTAGAGGAAACAGATCCCAACTTATAGAAAACCAATGTCGAATTTCGCAGGAAACCATTTCATTTGAGAGACAGCTTTATCATTTGCACTATCTTCCGAGCAATGTCCGTTTTCCTACTCAATTACAAAATACGATTGTTGATGACTCCCAATGTACTGCCTTTCCAGTTGTATCGCCGATATTTTTAAACGAACACTCGGTGTGTCCTTGGGATATGATAGAAGATATCGATGAAAACCGATATCCCCAAGTTCTTAACTTTGCTAAATGTCGCTGTTCACATTGTTTATCGCCATTAGGAGACTATGAATGTCGACCAATCTCATATAGAATTCCTGTATTTGAAAAGCGTTGTGTCGGTGACACA…
IL17-13-12	AGAATACTGCTTCTTTTCACACTGGCCTTGATTAGAGGAAACAGATCCCAACTTATAGAAAACCAATGTCGAATTTCGCAAGAAACCATTTCATTTGAGAGACAGCTTTATCATTTGCACTATCTTCCGAGCAATGTCCGTTTTCCTACTCAAGTACAAAATACGATTGTTGATGACTCCCAATGTACTGCCTTTCCAGTTGTATCGCCGATATTTTTAAACGAACACTCGGTGTGTCCTTGGGATATGATAGAAGATATCGATGAAAACCGATATCCCCAAGTTCTTAACTTTGCTAAATGTCGCTGTTCACATTGTTTATCGCCATTAGGAGACTATGAATGTCGACCAATCTCATATAGAATTCCTGTATTTGAAAAGCGTTGTGTCGGTGACACA…
IL17-13-13	AGAATTCTGCTTCTTCTCACACTGGCCTTGATTAGAGGAAACAGATCCCAACTTATAGAAAACCAATGTCGAATTTCGCAGGAAACCATTTCATTTGAGAGACAGCTTTATCATTTGCACTATCTTCCGAGCAATGTCCGTTTTCCTACTCAATTACAAAATACGATTGTTGATGACTCCCAATGTACTGCCTTTCCAGTTGTATCGCCGATATTTTTAAACGAACACTCGGTGTGTCCTTGGGATATGATAGAAGATATCGATGAAAACCGATATCCCCAAGTTCTTAACTTTGCTAAATGTCGCTGTTCACATTGTTTATCGCCATTAGGAGACTATGAATGTCGACCAATCTCATATAGAATTCCTGTATTTGAAAAGCGTTGTGTCGGTGACACA…
IL17-13-14	AGAATACTGCTTCTTTTCACACTGGCCTTGATTAGAGGAAACATATCTCAACTTATAGAAAACCAATGTCGAATTTCGCAGGAAACCATTTCATTTGAGAGACAGCTTTATCATTTGCACTATCTTCCGAGCAATGTCCGTTTTCCTAGCCAATTACAAAATACGATTGTTGATGACTCCCAATGTACTGCCTTTCCAGTTGTATCGCCGATATTTTTAAACGAACACTCAGTGTGTCCTTGGGATATGATAGAAGATATTGATGAAAACCGATATCCCCAAGTTCTTAACTTTGCTAAATGCCGCTGTTCACATTGTTTATCGCCATTAGGGGACTATGAATGTCGACCAATCTCATATAGAATTCCTGTATTTGAAAAGCGTTGTGTCGGTGACACA…
IL17-13-15	CCAGTTGTATCGCCGATATTTTTAAACGAACACTCAGTGTGTCCTTGGGATATGATAGAAGATATTGATGAAAACCGATATCCCCAAGTTCTTAACTTTGCTAAATGCCGCTGTTCACATTGTTTATCGCCATTAGGGGACTATGAATGTCGACCAATCTCATATAGAATTCCTGTATTTGAAAAGCGTTGTGTCGGTGACACAATGCAGTATGTAAAAACCTATATCGATGTTCCGGTCGGATGTACGTGCGCAAGGCCTATAGTTGTTGACGTCTCAAGGAGAGTCTTTGGATTCCGCCGTCGAACCCGTCAGATGCTCTTAAAAAGAAGCGCAAATACTTCAAGATATGGAAAACGTGAATTCTGA
IL17-9	ATGACAACCGGAAGTATGTGCCATGCAACAGTTAATACGACACTTTTTGAGCGACAGCTACAACACTTGCACTATTTACCAAATGACGTGAGATTTCCAAATCACTCACAAAATGCAAATGTTGATGATACAAGATGTAATATGGTTCCAAGTATATCACCAGTATTTTTAAACGAAAGATCAATATGTCCTTGGGACATGATAGAAGACGTCAATGAAAACCGATATCCTCAAGTTTTAAATTTTGCTAGATGTCGATGCTCTAAATGTTTGTCACAATACGGTAATTTTGAATGTCGTCCAGTGTCATACAGGATACCTGTTTTTGAAAAACGTTGTGTTGGCAATAAACTTGAGTATATTAAAACTTACACAGATGTTCCAGTTGGTTGCACTTGT…
IL17-9-3	ATGACAACCGGAAGTATGTGCCATGCAACAGTTAATACGACACTTTTTGAGCGACAGCTACAACACTTGCACTATTTACCAAATGACGTGAGATTTCCAAATCACACACAAAATGCAAATGTTGATGATACAAGATGTAATATGGTTCCAAGTATATCACCAGTATTTCTAAACGAAAGATCAATATGTCCTTGGGACATGATAGAAGACGTCAATGAAAACCGATATCCTCAAGTTTTAAATTTTGCTAGATGTCGATGCTCTAAATGTTTGTCACAATACGGTAATTTTGAATGTCGTCCAGTGTCATACAGGATACCTGTTTTTGAAAAACGTTGTGTTGGCAATAAACTTGAGTATATTAAAACTTACACAGATGTTCCAGTTGGTTGCACTTGT…
IL17-9-4	ATGACAACCGGAAGTGTGTGCCATGCAACAGTTAATACGACACTTTTTGAGCGACAGCTACAACACTTGCACTATTTACCAAATGACGTGAGATTTCCAAATCACACACAAAATGCAAATGTTGATGATACAAGATGTAATATGGTTCCAAGTATATCACCAGTATTTCTAAACGAAAGATCAATATGTCCTTGGGACATGATAGAAGACGTCAATGAAAACCGATATCCTCAAGTTTTAAATTTTGCTAGATGTCGATGCTCTAAATGTTTGTCACAATACGGTAATTTTGAATGTCGTCCAGTGTCATACAGGATACCTGTTTTTGAAAAACGTTGTGTTGGCAATAAACTTGAGTATATTAAAACTTACACAGATGTTCCAGTTGGTTGCACTTGT…
IL17-9-5	ATGACAACCGGAAGTATGTGCCATGCAACAGTTAATACGACACTTTTTGAGCGACAGCTACAACACTTGCACTATTTACCAAATGACGTGAGATTTCCAAATCACACACAAAATGCAAATGTTGATGATACAAGATGTAATATGGTTCCAAGTATATCACCAGTATTTTTAAACGAAAGATCAATATGTCCTTGGGACATGATAGAAGACGTCAATGAAAACCGATATCCTCAAGTTTTAAATTTTGCTAGATGTCGATGCTCTAAATGTTTGTCACAATACGGTAATTTTGAATGTCGTCCAGTGTCATACAGGATACCTGTTTTTGAAAAACGTTGTGTTGGCAATAAACTTGAGTATATTAAAACTTACACAGATGTTCCAGTTGGTTGCACTTGT…
IL17-9-6	ATGACAACCGGAAGTATGTGCCATGCAACAGTTAATACGACACTTTTTGAGCGACAGCTACAACACTTGCACTATTTACCAAATGACGTGAGATTTCCAAATCACACACAAAATGCAAATGTTGATGATACAAGATGTAATATGGTTCCAAGTATATCACCAGTATTTTTAAACGAAAGATCAATATGTCCTTGGGACATGATAGAAGACGTCAATGAAAACCGATATCCTCAAGTTTTAAATTTTGCTAGATGTCGATGCTCTAAATGTTTGTCACAATACGGTAATTTTGAATGTCGTCCAGTGTCATACAGGATACCTGTTTTTGAAAAACGTTGTGTTGGCAATAAACTTGAGTATATTAAAACTTACACAGATGTTCCAGTTGGTTGCACTTGT…
IL17-9-7	ATGACAACCGGAAGTATGTGCCATGCAACAGTTAATACGACACTTTTTGAGCGACAGTTACAACACTTGCACTATTTACCAAATGACGTGAGATTTCCAAATCACACACAAAATGCAAATGTTGATGATACAAGATGTAATATGGTTCCAAGTATATCACCAGTATTTTTAAACGAAAGATCAATATGTCCTTGGGACATGATAGAAGACGTCAATGAAAACCGATATCCTCAAGTTTTAAATTTTGCTAGATGTCGATGCTCTAAATGTTTGTCACAATACGGTAATTTTGAATGTCGTCCAGTGTCATACAGGATACCTGTTTTTGAAAAACGTTGTGTTGGCAATAAACTTGAGTATATTAAAACTTACACAGATGTTCCAGTTGGTTGCACTTGT…
IL17-9-8	ATGACAACCGGAAGTGTGTGCCATGCAACAGTTAATACGACACTTTTTGAGCGACAGCTACAACACTTGCACTATTTACCAAATGACGTGAGATTTCCAAATCACACACAAAATGCAAATGTTGATGATACAAGATGTAATATGGTTCCAAGTATATCACCAGTATTTTTAAACGAAAGATCAATATGTCCTTGGGACATGATAGAAGACGTCAATGAAAACCGATATCCTCAAGTTTTAAATTTTGCTAGATGTCGATGCTCTAAATGTTTGTCACAATACGGTAATTTTGAATGTCGTCCAGTGTCATACAGGATACCTGTTTTTGAAAAACGTTGTGTTGGCAATAAACTTGAGTATATTAAAACTTACACAGATGTTCCAGTTGGTTGCACTTGT…
IL17-9-9	ATGACAACCGGAAGTGTGTGCCATGCAACAGTTAATACGACACTTTTTGAGCGACAGCTACAACACTTGCATTATTTACCAAATGACGTGAGATTTCCAAATCACACACAAAATGCAAATGTTGATGATACAAGATGTAATATGGTTCCAAGTATATCACCAGTATTTTTAAACGAAAGATCAATATGTCCTTGGGACATGATAGAAGACGTCAATGAAAACCGATATCCTCAAGTTTTAAATTTTGCTAGATGTCGATGCTCTAAATGTTTGTCACAATACGGTAATTTTGAATGTCGTCCAGTGTCATACAGGATACCTGTTTTTGAAAAACGTTGTGTTGGCAATAAACTTGAGTATATTAAAACTTACACAGATGTTCCAGTTGGTTGCACTTGT…
IL17-9-10	ATGACAACCGGAAGTATGTGCCATGCAACCGTTAATACGACACTTTTTGAGCGACAGCTACAACACTTGCATTATTTACCAAATGACGTGAGATTTCCAAATCACACACAAAATGCAAATGTTGATGATACAAGATGTAATATGGTTCCAAGTATATCACCAGTATTTTTAAACGAAAGATCAATATGTCCTTGGGACATGATAGAAGACGTCAATGAAAACCGATATCCTCAAGTTTTAAATTTTGCTAGATGTCGATGCTCTAAATGTTTGTCACAATACGGTAATTTTGAATGTCGTCCAGTGTCATACAGGATACCTGTTTTTGAAAAACGTTGTGTTGGCAATAAACTTGAGTATATTAAAACTTACACAGATGTTCCAGTTGGTTGCACTTGT…
IL17-9-11	ATGACAACCGGAAGTATGTGCCATGCAACCGTTAATACGACACTTTTTGAACGACAGTTACAACACTTGCATTATTTACCAAATGACGTGAGATTTCCAAATCACACACAAAATGCAAATGTTGATGATACAAGATGTAATATGGTTCCAAGTATATCACCAGTATTTTTAAACGAAAGATCAATATGTCCTTGGGACATGATAGAAGACGTCAATGAAAACCGATATCCTCAAGTTTTAAATTTTGCTAGATGTCGATGCTCTAAATGTTTGTCACAATACGGTAATTTTGAATGTCGTCCAGTGTCATACAGGATACCTGTTTTTGAAAAACGTTGTGTTGGCAATAAACTTGAGTATATTAAAACTTACACAGATGTTCCAGTTGGTTGCACTTGT…
IL17-9-12	CTACAACACTTGCACTATTTACCAAATGACGTGAGATTTCCAAATCACACACAAAATGCAAATGTTGATGATACAAGATGTAATATGGTTCCAAGTATATCACCAGTATTTTTAAACGAAAGATCAATATGTCCTTGGGACATGATAGAAGACGTCAATGAAAACCGATATCCTCAAGTTTTAAATTTTGCTAGATGTCGATGCTCTAAATGTTTGTCACAATACGGTAATTTTGAATGTCGTCCAGTGTCATACAGGATACCTGTTTTTGAAAAACGTTGTGTTGGCAATAAACTTGAGTATATTAAAACTTACACAGATGTTCCAGTTGGTTGCACTTGTTCACAACCAAGAGTCGTGTCTGTAACTAAGAGAGTTTTGGACCTTTTTAGACGTCGT…
IL17-9-13	TATTTACCAAATGACGTGAGATTTCCAAATCACACACAAAATGCAAATGTTGATGATACAAGATGTAATATGGTTCCAAGTATATCACCAGTATTTTTAAACGAAAGATCAATATGTCCTTGGGACATGATAGAAGACGTCAATGAAAACCGATATCCTCAAGTTTTAAATTTTGCTAGATGTCGATGCTCTAAATGTTTGTCACAATACGGTAATTTTGAATGTCGTCCAGTGTCATACAGGATACCTGTTTTTGAAAAACGTTGTGTTGGCAATAAACTTGAGTATATTAAAACTTACACAGATGTTCCAGTTGGTTGCACTTGTTCACAACCAAGAGTCGTGTCTGTCACTAAGAGAGTTTTGGACCTTTTTAGACGTCGTATAATGTTGCGAAGA…
IL17-9-2	ATGACAACCGGAAGTGTGTGCCATGCAACAGTTAATACGACACTTTTTGAGCGACAGCTACAACACTTGCACTATTTACCAAATGACGTGAGATTTCCAAATCACTCACAAAATGCAAATGTTGATGATACAAGATGTAATATGGTTCCAAGTATATCACCAGTATTTTTAAACGAAAGATCAATATGTCCTTGGGACATGATAGAAGACGTCAATGAAAACCGATATCCTCAAGTTTTAAATTTTGCTAGATGTCGATGCTCTAAATGTTTGTCACAATACGGTAATTTTGAATGTCGTCCAGTGTCATACAGGATACCTGTTTTTGAAAAACGTTGTGTTGGCAATAAACTTGAGTATATTAAAACTTACACAGATGTTCCAGTTGGTTGCACTTGT…
IL17-20	ATGGCATCAGATTTAACAACGTATACTGAGAACAACTTCGTCTCATCTAGATCATATTTTGACAGTGTGCATAACTACAATAAATCAATATTTAGATCTCACTATTATGGAGAAAAGAGATGTGATGTCGTTTCAAAAGAAGATTCAAGTCATGTTAGTTCTAGCACAATTTGTCCCTGGTACTACGATATAACATTTGATCGTAACAGAAATCCAGCTATTATGCTAGACGCAAAATGTCGCTGTCTAAGAAAGAAGAAAATTCTTAAAGATGACGACTATTTGTGTAACTGTGAAAGACTTAAAATTGCGTATCCAGTATTAAGACGTCGTGATTTAACTTCAAATGAATGGAAGCCAGTCAAGGAAAGTATTGGAGTCGGGTGTGTATGTAAAAGC…
IL17-20-2	ATGGCATCAGATTTAACAACGTATACTGAGAACAACTTCGTCTCATCTAGATCATGTTTTGACAGTGTGCATAACTACAATAAATCAATATTTAGATCTCACTATTATGGAGAAAAGAGATGTGATGTCGTTTCAAAAGAAGATTCAAGTCATGTTAGTTCTAGCACAATTTGTCCCTGGTACTACGATATAACATTTGATCGTAACAGAAATCCAGCTATTATGCTAGACGCAAAATGTCGCTGTCTAAGAAAGAAGAAAATTCTTAAAGATGACGACTATTTGTGTAACTGTGAAAGACTTAAAATTGCGTATCCAGTATTAAGACGTCGTGATTTAACTTCAAATGAATGGAAGCCAGTCAAGGAAAGTATTGGAGTCGGGTGTGTATGTAAAAGC…
IL17-20-3	ATGGCATCAGATTTAACAACGTATACTGAGAACAACTTCGTCTCATCTAGATCATGTTTTGACAGTGTGCATAACTACAATAAATCAATATTTAGATCTCACTATTATGGAGAAAAGAGATGTGATGTCGTTTCAAAAGAAGATTCAAGTCATGTTAGTTCTAGCACAATTTGTCCCTGGTACTACGATATAACATTTGATCGTAACAGAAATCCAGCTATTATGCTAGACGCAAAATGTCGCTGTCTAAGAAAGGAGAAAATTCTTAAAGATGACGACTATTTGTGTAACTGTGAAAGACTTAAAATTGCGTATCCAGTATTAAGACGTCGTGATTTAACTTCAAATGAATGGAAGCCAGTCAAGGAAAGTATTGGAGTCGGGTGTGTATGTAAAAGC…
IL17-20-4	ATGGCATCAGATTTAACAACGTATACTGAGAACAACTTCGTCTCATCTAGATCATGTTTTGACAGTGTGCATAACTACAATAAATCAATATTCAGATCTCACTATTATGGAGAAAAGAGATGTGATGTCGTTTCAAAAGAAGATTCAAGTCATGTTAGTTCTAGCACAATTTGTCCCTGGTACTACGATATAACATTTGATCGTAACAGAAATCCAGCTATTATGCTAGACGCAAAATGTCGCTGTCTAAGAAAGAAGAAAATTCTTGATGACGACTATTTGTGTAACTGTGAAAGACTTAAAATTGCGTATCCAGTATTAAGACGTCGTGATTTAACTTCAAATGAATGGAAGCCAGTCAAGGAAAGTATTGGAGTCGGGTGTGTATGTAAAAGCCCT…
IL17-20-5	ATGGCATCAGATTTAACAACGTATACTGAGAACAACTTCGTCTCATCTAGATCATGTTTTGACAGTGTGCATAACTACAATAAATCAATATTCAGATCTCACTATTATGGAGAAAAGAGATGTGATGTCGTTTCAAAAGAAGATTCAAGTCATGTTAGTTCTAGCACAATTTGTCCCTGGTACTACGATATAACATTTGATCGTAACAGAAATCCAGCTATTATGCTAGACGCAAAATGTCGCTGTCTAAGAAAGAAGAAAATTCTTGATGACGACTATTTGTGTAACTGTGAAAGACTTAAAATTGCGTATCCAGTATTAAGACGTCGTGATTTAACTTCAAATGAATGGAAGCCAGTCAAGGAAAGTATTGGAGTCGGGTGTGTATGTAAAAGCCCT…
IL17-20-6	ATGGCATCAGATTTAACAACGTACACTGAGAACAACTTCGTCTCATCTAGATCATGTTTTGACAGTGTGAAAAACTACAATAAATCAATATTTAGATCTCACTATTATGGAGAAAAAAGATGTGATGTCGTTTCAAAAGAAGATTCAAGTCATGTTAGTTCTAGCACAATTTGTCCCTGGTACTACGATATAACATTTGATCGTAACAGAAATCCAGCTATTATGCTAGACGCCAAATGCCGCTGTCTAAGAAAGGAGAAAATTCTTAAAGACGACGATTTTTGTAACTGTGAAAGACTTAAAATTGCGTATCCAGTATTAAGACGTCGTGATTCAACTTCAAATGAATGGAAGCCAGTCAAGGAAAGTATTGGAGTCGGGTGTGTATGTAAAAGACCT…
IL17-20-7	ATGGCATCAGATTTAACAACGTACACTGAGAACAACTTCGTCTCATCTAGATCATGTTTTGACAGTGTGAAAAACTACAATAAATCAATATTTAGATCTCACTATTATGGAGAAAAAAGATGTGATGTCGTTTCAAAAGAAGATTCAAGTCATGTTAGTTCTAGCACAATTTGTCCCTGGTACTACGATATAACATTTGATCGTAACAGAAATCCAGCTATTATGCTAGACGCCAAATGCCGCTGTCTAAGAAAGGAGAAAATTCTTAAAGACGACGATTTTTGTAACTGTGAAAGACTTAAAATTGCGTATCCAGTATTAAGACGTCGTGATTCAACTTCAAATGAATGGAAGCCAGTCAAGGAAAGTATTGGAGTCGGGTGTGTATGTAAAAGACCC…
IL17-20-8	ATGGCATCAGATTTAACAACGTACACTGAGAACAACTTCGTCTCATCTAGATCATGTTTTGACAGTGTGAAAAACTACAATAAATCAATATTTAGATCTCACTATTATGGAGAAAAAAGATGTGATGTCGTTTCAAAAGAAGATTCAAGTCATGTAAGTTCTAGCACAATTTGTCCCTGGTACTACGATATAACATTTGATCGTAACAGAAATCCAGCTATTATGCTAGACGCCAAATGCCGCTGTCTAAGAAAGGAGAAAATTCTTAAAGACGACGATTTTTGTAACTGTGAAAGACTTAAAATTGCGTATCCAGTATTAAGACGTCGTGATTCAACTTCAAATGAATGGAAGCCAGTCAAGGAAAGTATTGGAGTCGGGTGTGTATGTAAAAGACCT…
IL17-20-9	ATGGCATCAGATTTAACAACGTACACTGAGAACAACTTCGTCTCATCTAGATCATGTTTTGACAGTGTGAAAAACTACAATAAATCAATATTTAGATCTCACTATTATGGAGAAAAAAGATGTGATGTCGTTTCAAAAGAAGATTCAAGTCATGTAAGTTCTAGCACAATTTGTCCCTGGTACTACGATATAACATTTGATCGTAACAGAAATCCAGCTATTATGCTAGACGCCAAATGCCGCTGTCTAAGAAAGGAGAAAATTCTTAAAGACGACGATTTTTGTAACTGTGAAAGACTTAAAATTGCGTATCCAGTATTAAGACGTCGTGATTCAACTTCAAATGAATGGAAGCCAGTCAAGGAAAGTATTGGGGTCGGGTGTGTATGTAAAAGACCC…
IL17-20-10	ATGTCATCAGATTTAACAACGTACACTGAGAACAACTTCGTCTCATCTAGATCATGTTTTGACAGTGCGAATAACTACAATAAATCAATATTTACATCTCACTATTATGGAGAAAAGAGATGTGATGTCGTTTTAAAAGAAGATTCAAGTCATGTTAGTTCTAGCACAATTTGTCCCTGGTACTACGATATAACATTTGATCGTAACAGAAATCCAGCTATTATGCTAGACGCCAAATGCCGCTGTCCAAGAAAACCGAAAATTCTTCAAGATGACGACGATTTCTGTAACTGTGAAAGACTTAAAATTGCGTATCCAGTATTAAGACGTCGTGATTCAACTTCAAATGAATGGAAGCCAGTCAAGGAAAGTATTGGAGTCGGGTGTGTATGTAAAAAA…
IL17-20-11	ATGTCATCAGATTTAACAACGTACACTGAGAACAACTTCGTCTCATCTAGATCATGTTTTGACAGTGCGAATAACTACAATAAATCAATATTTACAGCTCACTATTATGGAGAAAAGAGATGTGATGTCGTTTTAAAAGAAGATTCAAGTCATGTTAGTTCTAGCACAATTTGTCCCTGGTACTACGATATAACATTTGATCGTAACAGAAATCCAGCTATTATGCTAGACGCCAAATGCCGCTGTCCAAGAAAACCGAAAATTCTTCAAGATGACGACGATTTCTGTAACTGTGAAAGACTTAAAATTGCGTATCCAGTATTAAGACGTCGTGATTCAACTTCAAATGAATGGAAGCCAGTCAAGGAAAGTATTGGAGTCGGGTGTGTATGTAAAAAA…
IL17-20-12	ATGGCATCAGATTTAACAACGTATACTAAGAACAACTTCATCTCATCTAGATCATGTTTTGACAGTGCAAAAAACTACAATAAATCAATATTTAGATCTCACTATTATGGAAAAAAGAGGTGTGATGTCGTTTCAAAAGAAGATTCAAGTCATGTTGGTTCCAGCACAATTTGTCCATGGTACTACGATATAACATTTGATCGTAACAGAAATCCAGCTATTATGTTAGACGCCAAATGCCGCTGTCCAAGAATGGCGAAAATTGTTAAGGATGACGATGACTGTAACTGTGAAAGACTAAAAATGGCGTACCCAGTATTAAGACGTCGTGCTTCAACTTCAAATGAATGGAAGCCAGTGAAAGAAAGTATTGGAGTTGGGTGTGTATGTAAAAAACCC…
IL17-20-13	TTGGCATCAGATTTAACAACGTATACTAAGAGCAACTTCATCTCATCTAGATCATGTTTTGACAGTGCAAAAAACTACAATAAATCAATATTTAGATCTCACTATTATGGAGAAAAGAGGTGTGATGTCGTTTCAAAAGAAGATTCAAGTCATGTTGGTTCCAGCACAATTTGTCCATGGTACTACGATATAACATTTGATCGTAACAGAAATCCAGCTATTATGTTAGACGCCAAATGCCGCTGTCCAAGAATGGCGAAAATTGTTAAGGATGACGATGACTGTAACTGTGAAAGACTAAAAATGGCGTACCCAGTATTAAGACGTCGTGCTTCAACTTCAAATGAATGGAAGCCAGTGAAGGAAAGTATTGGAGTTGGGTGTGTATGTAAAAAACCC…
IL17-19	ATGGCATTCGATCTAGCAACATATTCTCGGACTGGTTACGACTCAGAATGCATTGCCAATGAAGAAAGTTACGAAAAATCTACGCTCCGTTCTCGTTACTTTGGTGAAAACAGATGTAATAGAACATTGAAGAGTAAATTACGTCACGTAAACGAGAATGCATTATGTCCATGGTATTATGACGTAACGTACGATGCAAATAGAAATCCATCAGTTATGCTAGATGCCAAATGCCGTTGCCCTAGACAGAAGACAACTTATGAGAAATCACTATATAACTGTGAGAGACTTACAATTGCATTTCCAGTCTTGAGACGCCATAAAAAGACCTCAATCAAATGGAAGGCTGTGAAAGAAAATATAGGAATAGCATGCGTTTGCAAGAAACCAATTTCCAAT…
IL17-19-2	ATGGCATTCGATCTAGCAACATATTCTCGGACTGGTTACGACTCAGAATGCATTGACAATGAAGAGAGTTACGAAAAATCTACGCTCCGTTCTCGTTACTTTGGTGAAAACAGATGTAATAGAACATTGAAGAGTAAATTACGTCACGTAAACGAGAATGCATTATGTCCATGGTATTATGACGTAACGTACGATGCAAATAGAAATCCATCAGTTATGCTAGATGCCAAATGCCGTTGCCCTAGACAGAAGACAACTTATGAGAAATCACTATATAACTGTGAGAGACTTACAATTGCATTTCCAGTCTTGAGACGCCATAAAAAGACCTCAATCAAATGGAAGGCTGTGAAAGAAAATATAGGAATAGCATGCGTTTGCAAGAAACCAATTTCCAAT…
IL17-19-3	ATGGCATTCGATCTAGCAACATATTCTCGGACTGGTTACCACTCAGAATGCATTGACAATGAAGAGAGTTACGAAAAATCTACGCTCCGTTCTCGTTACTTTGGTGAAAACAGATGTAATAGAACATTGAAGAGTAAATTACGTCACGTAAACGAGAATGCATTATGTCCATGGTATTATGACGTAACGTACGATGCAAATAGAAATCCATCAGTTATGCTAGATGCCAAATGCCGTTGCCCTAGACAGAAGACAACTTATGAGAAATCACTATATAACTGTGAGAGACTTACAATTGCATTTCCAGTCTTGAGACGCCATAAAAAGACCTCAATCAAATGGAAGGCTGTGAAAGAAAATATAGGAATAGCATGCGTTTGCAAGAAACCAATTTCCAAT…
IL17-19-4	ATGGCATTCGATCTAGCAACATATTCTTGGACTGGTTACGACTCAGAATGCATTGACAATGAAGAGAGTTACGAAAAATCTACGCTCCGTTCTCGTTACTTTGGTGAAAACAGATGTAATAGAACATTGAAGAGTAAATTACGTCACGTAAACGAGAATGCATTATGTCCATGGTATTATGACGTAACGTACAATGCAAATAGAAATCCATCAGTTATGCTAGATGCCAAATGCCGTTGCCCTAGACAGAAGACAACTTATGAGAAATCACTATATAACTGTGAGAGACTTACAATTGCATTTCCAGTCTTGAGACGCCATAAAAAGACCTCAATCAAATGGAAGGCTGTGAAAGAAAATATAGGAATAGCTTGCGTTTGCAAGAAACCAATTTCCAAT…
IL17-19-5	ATGGCATTCAATCTAGCAACATATTCTCGCACTGGTTACGACTCAGAATGCATTGACAATGAAGAGAGTTACGAAAAATCTACGCTCCGTTCTCGTTACTTTGGTGAAAACAGATGTAATAGAACATTGAAGAGTAAATTACGTCACGTAAACGAGAATGCATTATGTCCATGGTATTATGACGTAACGTACGATGCAAATAGAAATCCATCAGTTATGCTAGATGCCAAATGCCGTTGCCCTAGACAGAAGACAACTTATGAGAAATCACTATATAACTGTGAGAGACTTACAATTGCATTTCCAGTCTTGAGACGCCATAAAAAGACCTCAATCAAATGGAAGGCTGTGAAAGAAAATATAGGAATAGCATGCGTTTGCAAGAAACCAATTTCCAAT…
IL17-19-6	ATGGCATTTGATCTAGCAACATATTCTCGGACTGGTTACGACTCAGAATTCATTGACAATGCAGAGAGTTACGAAAAATCTACGCTCCGTTCTAGTTACTTTGGTGAAAACAGATGTAATAGAACATTGAAGAGTAAATTACGTCACGTAAACGAGAATGCATTATGTCCATGGTATTATGACGTAACGTACGATGCAAATAGAAATCCATCAATTATGCTAGATGCCAAATGCCGTTGCCCTAGACAGAAGACAACTTATGAGAAATCACTATATAACTGTGAGAGACTTACAATTGCATTTCCAGTCTTGAGACGCCATAAAAAGACCTCAATCAAATGGAAGGCTGTGAAAGAAAATATAGGAATAGCATGCGTTTGCAAGAAACCAATTTCCAAT…
IL17-19-7	ATGGCATTTGATCTAGCAACATATTCTCGGACTGGTTACGACTCAGAATTCATTGACAATGAAGAGAGTTACGAAAAATCTACGCTCCGTTCTCGTTACTTTGGTGAAAACAGATGTAATAGAACATTGAAGAGTAAATTACGTCACGTAAACGAGAATGCATTATGTCCATGGTATTATGACGTAACGTACGATGCAAATAGAAATCCATCACTTATGCTAGATGCCAAATGCCGTTGCCCTAGACAGAAGACAACTTATGAGAAATCACTATATAACTGTGAGAGACTTACAATTGCATTTCCAGTCTTGAGACGCCATAAAAAGACCTCAATCAAATGGAAGGCTGTGAAAGAAAATATAGGAATAGCATGCGTTTGCAAGAAACCAATTTCCAAT…
IL17-19-8	ATGGCATTCGATCTAGCAACATATTCTCGGACTGGTTACGATTCAGAATGCATTGACAATGAAGAGAGTTACGAAAAATCTACGCTCCGTTCTCGTTACTTTGGTGAAAACAGATGTAACAGAACATTGAAGAGTAAATTACGTCTCGTAAACGAGAATGCATTATGTCCATGGTATTATGACGTAACGTACGATGCAAATAGAAATCCATCAGTTATGCTAGATGCCAAATGCCGTTGCCCTAGACAGAAAAAAACTTATGAGAAATCACTATATAACTGTGAGAGACTTACAATTGCATTTCCAGTCTTGAGACGCCATACAAAAGCCTCAATCAAATGGAAGGCTGTGAAAGAAAATATAGGAATAGCATGCGTTTGCAAGAAACCAATTTCCAGT…
IL17-19-9	ATGGCATTCGATCTAGCAACATATTCTCGGACTGGTTACGATTCAGAATGCATTGACAATGAAGAGAGTTACGAAAAATCTACGCTCCGTTCTCGTTACTTTGGTGAAAACAGATGTAATAGAACATTGAAGAGTAAATTACGTCTCGTAAACGAGAATGCATTATGTCCATGGTATTATGACGTAACGTACGATGCAAATAGAAATCCATCAGTTATGCTAGATGCTAAATGCCGTTGCCCTAGACAGAAAAAAACTTATGAGAAATCACTGTATAACTGTGAGAGACTTACAATTGCATTTCCAGTCTTGAGACGCCATACAAAAACCTCAATCAAATGGAAGGCTGTGAAAGAAAATATAGGAATAGCATGCGTTTGCAAGAAACCAATTTCCAGT…
IL17-19-10	ATGGCATTCGATCTAGCAACATATTCTCGGACTGGTTACGACTCAGAATGCATTGACAATGAAGAGAGTTACGAAAAATCTACGCTCCGTTCTCGTTACTTTGGTGAAAACAGATGTAATAGAACATTGAAGAGTAAATTACGTCACGTAAACGAGAATGCATTATGTCCATGGTATTATGACGTAACGTACGATGCAAATAGAAATCCATCAGTTATGCTAGATGCCAAATGCCGTTGCCCTAGATAG
IL17-19-11	ATGGCATTTGATCTAGTAACATATTCTCGGACTGGTTACGACTCAGAATTCATTGACAATGAAGAGAGTTACGAAAAATCTACGCTCCGTTCTCGTTACTTTGGTGAAAACAGATGTAATAGAACATTGAAGAGTAAATTACGTCACGTAAACGAGAATGCATTATGTCCATGGTATTATGACGTAACGTACGATGCAAATAGAAATCCATCAGTTATGCTAGATGCCAAATGCCGTTGCCCTAGATAG
IL17-18	ATGATTTTAAAAGTTTATAGTACTAGTGATAATATTGGAGAAATCAGAAACCGTAATATCGCAGATATCTTTCGTTCGAAAAGATCATCTCAAAATTGTATTCCATGTCATGACGATATTAGTAAAGACGCCGTTTGTCCATGGATACCTAGAATAAATACAGATGACTTCAGACAACCATACGTTATTCCTGAGATGGTTTGTTCCAGTACTGTACCAAGATTTGGATTTCAGCGTGGTTTCAAATGTCAGGAAATCAGAATTAATATAGATGTAAAACGTCAATCCTTTATTACGGGCAACTTTACGGCCACAAAAGAAAGAATCAGAGTGGGATGTACGCCTGTTATGGATTGCTCCTCTAGAACCAATACTTGCTGA
IL17-18-4	ATGATTTTAAAAGTTGTTAGTACCAGTAATAATATTAGAGAAATCAGAAACCGTAATATCGAAGATATCTTTCGTTCTAAAAGATCATCTCAAAATTGTATTCCATGTCACGACGTTATCATCAAAGACGCCGTGTGTCCATGGATACCTAGAATTAACACAGATGACTTCAGACAACCATACGTTATTCCTGAGATGGTTTGTTCCAGTACTGTACCAAGATTTGGATTTCAGCATGGTTTCAAATGCCAGGAAATTACAATTAATATGGATGTAAAACGGCAATCATTTATAACGGGCAACTTTACGGCCACAAAAGAAAGAATCAGAGTGGGATGTACGCCTGTTATGGATTGCTCCTCTAGAACCAGTACATGCTGA
IL17-18-5	ATGATTTTAAAAGTTGTTAGTACCAGTAATAATATTAGAGAAATCAGAAACCGTAATATCGAAGATATCTTTCGTTCTAAAAGATCATCTCAAAATTGTATTCCATGTCACGACGTTATCATCAAAGACTCCGTGTGTCCATGGATACCTAAAATTAACACAGATGACTTCAGACAACCATACGTTATTCCTGAGATGGTTTGTTCCAGTACTGTACCAAGATTTGGATTTCAGCATGGTTTCAAATGCCAGGAAATTACAATTAATATGGATGTAAAACGGCAATCATTTATAACGGGCAACTTTACGGCCACAAAAGAAAGAATCAGAGTGGGATGTACGCCTGTTATGGATTGCTCCTCTAGAACCAGTACATGCTGA
IL17-18-6	ATGATTTTAAAAGTTGTTAGTACCAGTAATAATATTAGAGAAATCAGAAACCGTAATATCTCAGATATCTTTCGTTCTAAAAGATCATCTCAAAATTGTATTCCATGTCACGACGTTATCATCAAAGACGCCGTGTGTCCATGGATACCTAGAATTAACTCAGATGACTTCAGACAACCATACGTTATTCCTGAGATGGTTTGTTCCAGTACTGTACCAAGATTTGGATTTCAGCATGGTTTCAAATGCCAGGAAATTACAATTAATATGGATGTAAAACGGCAATCATTTATAACGGGCAACTTTACGGCCACAAAAGAAAGAATCAGAGTGGGATGTACGCCTGTTATGGATTGCTTCTCTAGAACCAGTACATGCTGA
IL17-18-7	ATGATTTTGAAAGTTGTTAGTACCAGTAATAACATTAGAGAAATCAGAAACCGTAATATCGCAGATATCTTTCGTTCTAAAAGATCATCTCAAAATTGTATTCCATGTCACGACGTTATCATCAAAGACGCCGTGTGTCCATGGATACCTAGAATTAACACAGATGACTTCAGACAACCATATGTTATTCCTGAGATGGTTTGTTCCAGTACTGTACCAAGATTTGGATTTCAGCATGGTTTCAAATGCCAGGAAATTACAATTAATATGGATGTAAAACGGCAATCATTTATAACGGGCAACTTTACGGCCACAAAAGAAAGAATCAGAGTGGGATGTACGCCTGTTATGGATTGCTCCTCTAGAACCAGTACATGCTGA
IL17-18-8	ATGATTTTGAAAGTTGTTAGTACCAGTAATAACATTAGAGAAATCAGAAACCGTAATATCGCAGATATCTTTCGTTCTAAAAGATCATCTCAAAATTGTATTCCATGTCACGACGTTATCATCAAAGACGCCGTGTGTCCATGGATACCTAGAATTAACACAGATGACTTCAGACAACCATATGTTATTCCTGAGATGGTTTGTTCCCGTACTGTACCAAGATTTGGATTTCAGCATGGTTTCAAATGCCAGGAAATTACAATTAATATGGATGTAAAACGGCAATCATTTATAACGGGCAACTTTACGGCCACAAAAGAAAGAATCAGAGTGGGATGTACGCCTGTTATGGATTGCTCCTCTAGAACCAGTACATGCTGA
IL17-18-9	ATGATTTTGAAAGTTGTTAGTACCAGTAATAACATTAGAGAAATCAGAAACCGTAATATCGCAGATATCTTTCGTTCTAAAAGATCATCTCAAAATTGTATTCCATGTCACGACGTTATCATCAAAGACGCCGTGTGTCCATGGATACCTAGAATTAACACAGATGACTTCAGACAACCATACGTTATTCCTGAGATGGTTTGTTCCAGTACTGTACCAAGATTTGGATTTCAGCATGGTTTCAAATGTCAGGAAATTACAATTAATATGGATGTAAAACGGCAATCATTTATAACGAGCAACTTTACGGCCACAAAAGAAAGAATCAGAGTGGGATGTACGCCTGTTATGGATTGCTCCTCTAGAACCAGTACATGCTGA
IL17-18-10	ATGATTTTGAAAGTTGTTAGTACCAGTAATAATATTAGAGGAATCAGAAACCGTAAAATCTCAGATATCTTTCGTTCTAAAAGATCATCTCAAAATTGTATTCCATGTCACGACGTTATCATCAAAGACGCCGTGTGTCCATGGATACCTAGAATTAACACAGATGACTTCAGACAACCATACGTTATTCCTGAGATGGTTTGTTCCAGTACTGTACCAAGATTTGGATTTCAGCATGGTTTCAAATGCCAGGAAATTACAATTAATATGGATGTAAAACGGCAATCATTTATAACGGGCAACTTTACGGCCACAAAAGAAAGAATCAGAGTGGGATGTACGCCTGTTATGGATTGCTCCTCTAGAACCAGTACATGCTGA
IL17-18-11	ATGATTTTTAAAGTTGTTAGTACCAGTAATAATATTAGAGAAATCAGAAACCGTAATATCTCAGATATCTTTCGTTCTAAAAGATCATCTCAAAATTGTATTCCATGTCACGACGTTATCATCAAAGACGCCGTGTGTCCATGGATACCTAGAATTAACACAGATGACTTCAGACAACCATACGTTATTCCTGAGATGGTTTGTTCCAGTACTGTACCAAGATTTGGATTTCAGCATGGTTTCAAATGCCAGGAAATTACAATTAAAAAAGATGTAAAACGGCAATCATTTATAACGGGCAACTTTACGACCACAAAAGAAAGAATCAGAGTGGGATGTACGCCTGTTATGGATTGCTCCTCTAGAACTAGTACATGCTGA
IL17-18-12	ATGATTTTAAAAGTTGTTAGTACCAGTAATAATATTAGAGAAATCAGAAACCGTAATATCGCAGATATCTTTCGTTCTAAAAGATCATCTCAAAATTGTATTCCATGTCACGACGTTATCACCAAAGACGCCGTGTGTCCATGGATACCTAGAATTAACACAGATGACTTCAGACAACCATACGTTATTCCTGAGATGGTTTGTTCCAGTACTGTACCAAGATTTGGATTTCAGCATAGTTTCAAATGCCAGGATATTACAATTAATATGGATGTAAAACGGCAATCATTTATAACGGGCAACTTTACGGCCACAAAAGAAAGAATCAGAGTGGGATGTACGCCTGTTATGGAATGCTCCTCTAGAACCAGTACATGCTGA
IL17-18-13	ATGATTTTAAAAGTTGTTAGTACCAGTAATAATATTAGAGAAATCAGAAACCGTAATATCGCAGATATCTTTCGTTCTAAAAGATCATCTCAAAATTGTATTCCATGTCACGACGTTATCACCAAAGACGCCGTGTGTCCATGGATACCTAGAATTAACACAGATGACTTCAGACAACCATACGTTATTCCTGAGATGGTTTGTTCCAGTACTGTACCAAGATTTGGATTTCAGCATAGTTTCAAATGCCAGGAAATTACAATTAATATGGATGTAAAACGGCAATCATTTATAACGGGCAACTTTACGGCCACAAAAGAAAGAATCAGAGTGGGATGTACGCCTGTTATGGAATGCTCCTCTAGAACCAGTACATGCTGA
IL17-18-14	ATGATTTTAAAAGTTGTTAGTACCAGTAATAATATTAGAGAAATCAGAAACCGTAATATCGCAGATATCTTTCGTTCTAAAAGATCATCTCAAAATTGTATTCCATGTCACGACGTTATCACCAAAGACGCCGTGTGTCCATGGATACCTAGAATTAACACAGATGACTTCAGACAACCATACGTTATTCCTGAGATGGTTTGTTCCAGTACTGTACCAAGATTTGGATTTCAGCATAGTTTCAAATGCCAGGAAATTACAATTAATATGGATGTAAAACGGCAATCATTTATAACGGGCAACTTTACGGCCACAAAAGAAAGAATCAGAGTGGGGTGTACGCCTGTTATGGAATGCTCCTCTAGAACCAGTACATGCTGA
IL17-18-15	ATGATTTTAAAAGTTGTTAGTACCAGTAATAATATTAGAGAAATCAGAAACCGTAATATCGAAGATATCTTTCGTTCTAAAAGATCATCTCAAAATTGTATTCCATGTCACGACGTTATCATCAAAGACGCCGTGTGTCCATGGATACCTAGAATTAACACAGATGACTTCAGACAACCATACGTTATTCCTGAGTTGGTTTGTTCCAGTACTGAACCAAGATTTGGATTTCAGCATGGTTTCAAATGCCAGGAAATTACAACTAATATGGATGTAAAACGGCAATCATTTATAACGGGCAACTTTACGGCCACAAAAGAAAGAATCAGAATGGGATGTACGCCTGTTATGGATTGCTCCTCCAGAACCAGTACATGCTGA
IL17-18-16	ATGATTTTAAAAGTTGTTAGTACCAGTAATAATATTAGAGAAATCAGAAACCGTAATATCGCAGATATATTTCGTTCTAAAAGATCATCTCAAAATTGTATTCCATGTCACGACGTTATCATCAAAGACGCCGTGTGTCCATGGATACCTAGAATTAACACAGATGACTTCAGACAACCATACGTTATTCCTGAGATGGTTTGTTCCAGTACTGTACCAAGATTTGGATTTCAGCATGGTTTCAAATGTCAAGAAATTACAATTAATATGGATGTAAAACGGCAATCATTTATAACGGGCACCTTTACGGCCACAAAAGAAAGAATCAGAGTGGGATGTACGCCTGTTATGGATTGTTCCTCTAGAACCAGTACATGCTGA
IL17-18-17	ATGATTTTAAAAGTTGTTAGTACCAGTAATAATATTAGAGAAATCAGAAACCGTAATATCTCATATATCTTTCGTTCTAAAAGATCATCTCAAAATTGTATTCCATGTCACGACGTTATCATCAAAGACGCCGTGTGTCCATGGATACCTAGAATTAACACAGATGACTTCAGACAACCATACGTTATTCCTGAGATGGTTTGTTCCAGTACTGTACCAAGATTAAGATTTCAGCATGGTTTCAAATGCCAGGAAATTATAATTAAAATGGATGTAAAACGGCAATCATTTATAACGGGCAACTTTACGGCCACAAAAGAAAGAATCAGAGTGGGATGTACGCCTGTTATGGATTGCTCCTCTAGAACCAGTACATGCTGA
IL17-18-18	ATGATTTTAAAAGTTGTTTGTACTAGTAATAATATTAGAGAAATCAGAAACCGTAATATCGAAGATATCTTTCGTTCTAAAAGATCATCTCAAAATTGTATTCCATGTCACGACGTTATCATCAAAGACTCCGTGTGTCCATGGATACCTAAAATTAACACAGATGACTTCAGACAACCATACGTTATTCCTGAGATGGTTTGTTCTAGTACTGTACCAAGATTTGGATTTCAGCATGGTTTCAAATGCCAGGAAATTACAATTAATATGGATGTAAAACGGCAATCATTTATAACGGGCAACTTTACGGCCACAAAAGAAAGAATCAGAGTGGGATGTGCGCCTGTTATGGATTGCTCCTCTAGAACCAGTACATGCTGA
IL17-18-2	ATGATTTTAAAAGTTGTTAGTACCAGTAATAATATTAGAGAAATTAGAAACCGTAATATCGCAGATATCTTTCGTTCTAAAAGATCCTCTCAAAATTGTATTCCATGTCACGACGTTATCATCAAAGACGCCGTGTGTCCATGTATACCTAGAATTAACACAGATGACTTCAGGCAACCATACGTTATTCCTGAGATGGTTTGTTCCAGTACCGTACCAAGATTTGGATTTCAGCATGGTTTCAAATGCCAGGAAATTACAATTAATATGGATGTAAAACGGCAATCATTTATAGCGGGCAACTTTACGGCCACAAAACAAAGAATCAGAGTGGGATGTACGCCTGTTATGGATTGCTCCTCTAGAACCAGTACATGCCGATGA
IL17-18-19	ATGATTTTAAAAGTTGTTGGTACCAGTAATAATATTAGAGAAATTAGAAACCGTAATATCGCAGATATCTTTCGTTCTAAAAGATCATCTCAAAATTGTATTCCATGTCACGACGTTATCATCAAAGACGCCGTGTGTCCATGGATACCTAGAATTAACACAGATGACTTCAGGCAACCATACGTTATTCCTGAGATGGTTTGTTCCAGTACTGTACCAAGATTTGGATTTCAGCATGGTTTCAAATGCCAGGAAATTACAATTAATATGGATGTAAAACGGCAATCATTTATAGCGGGCAACTTTACGGCCACAAAACAAAGAATCAGAGTGGGATGTACGCCTGTTATGGATTGCTCCTCTAGAACCAGTACATGCCGATGA
IL17-18-20	ATGATTTTAAAAGTTGTTAGTACCAGTAATAATATTAGAGAAATTAGAAACCGTAATATCGCAGATATCTTTCGTTCTAAAATATCCTCTCAAAATTGTATTCCATGTCACGACGTTATCATCAAAGACGCCGTGTGTCCATGGATACCTAGAATTAACACAGATGACTTCAGGCAACCATACGTTATTCCTGAGATGGTTTGTTCCAGTACTGTACCAAGATTTGGATTTCAGCATGGTTTCAAATGCCAGGAAATTACAATTAATATGGATGTAAAACGGCAATCATTTATAGCGGGCAACTTTACGGCCACAAAACAAAGAATCAGAGTGGGATGTACGCCTGTTATGGATTGCTCCTCTAGAACCAGTACATGCCGATGA
IL17-18-21	ATGATTTTAAAAGTTGTTAGTACCAGTAATAATATTAGAGAAATCAGAAACCGTAATATCGCAGATATCTTTCGTTCTAAAAGATCATCTCAAAATTGTATTCCATGTCACGACGTTATCACCAAAGACGACGTGTGTCCATGGATACCTAGAATTAACACAGATGACTTCAGACAACCATACGTTATTCCTGAGATGGTTTGTTCCAGTACTGTACCAAGATTTGGATTTCAGCATGGTTTCAAATGCCAGGAAATTACAATTAATATGGATGTAAAACGACAATCATTTATAACGGGCAATTTTACGGCCACAAAAGAAAGCATCAGAGTGGGATGTACGCCTGTTATGGATTGCTCCTCTAGAACCAGTACATGCTGA
IL17-18-3	ATGATTTTAAAAGTTGTTAGTACCAGTAATAATATTAGAGAAATCAGAAACCGTAATATCGCAGATATATTTCGTTCTAAAAGATCATCTCAAAATTGTATTCCATGTCACGACGTTATCATCAAAGACGCCGTGTGTCCATGGATACCTAGAATTAACACAGATGATTTTAGACAACCATACGTTATTCCTGAGATGGTTTGTTCCAGTACTGTACCAAGATTTGGATTTCAGCACGGTTTCAAATGCCAAGAAATTACAATTAATATGGATGTAAAACGGCAATCATTTATAACGGGCACCTTTACGGCCACAAAAGAAAGAATCAGAGTGGGATGTACGCCTGTTATGAATTGTTCCTCTAGAACCA
IL17-18-22	ATGATTTTAAAAGTTGTTAGTACCAGTAATAATATTAGGGAAATCAGAAACCGTTATATTTCATATATCTTTCGTTCTAAAAGATCATCACAAATTTGTATTCCATGTCACGACGTTATTATCAAAGACGCCGTGTGTCCATGGATACCTAGAATTAACACAGATGACTTCAGACAACCATACGTTATTCCTGAGATGGTTTGTTCCAGTACTGTACCAAGATTTGGATTTCAGCATGGTTTCAAATGCCAGGAAATTACAATTAAAATGGATGTAAAACGGCAATCATTTATAACGGGCAACTTTACGGCCACAAAAGAAAGACTCAGAGTGGGATGTACGCCTGTTATGGATTGCTCCTCTAGAACCAGTACATGCTGA
IL17-18-23	ATGATTTTAAAAGTTTATAGCACTAGTGATAATATTGGAGAAATCAGAAACCGTAATATCGCAGATATCTTTCGTTCGAAAAGATCATCTCAAAATTGTATTCCATGTCATGACGATATTAGTAAAGACGCCGTTTGTCCATGGATACCTAGAATAAATACAGATGACTTCAGACAACCATACGTTATTCCTGAGATGGTTTGTTCCAGTACTATACCAAGATTTGGATTTCAGCGTGGTTTCAAATGTCAGGAAATCAGAATTAATATAGATGTAAAACGTCAATCCTTTATTACGGGCAACTTTACGGCCACAAAAGAAAGAATCAGAGTGGGATGTACGCCTGTTATGGATTGCTCCTCTAGAACCAATACTTGCTGA
IL17-18-24	ATGATTTTAAAAGTTTATAGTACTAGTGATAATATTGGAGAAATCAGAAACCGTAATATCGCAGATATCTTTCGTTCGAAAAGATCATCTCAAAATTGTATTCCATGTCATGACGATATTAGTAAAGACGCCGTTTGTCCATGGATACCTAGAATAAATACAGATGACTTCAGACAACCATACGTTATTCCTGAGATGGTTTGTTCCAGTACTGTACCAAGATTTGGATTTCAGCGTGGTTTCAAATGTCAGGAAATCAGAATTAATATAGATGTAAAACGTCAATCCTTTATTACGGGCAACTTTACGGCCACAAAAGAAAGAATCAGAGTGGGATGTACGCCTGTTATGGATTGCTCCTCTAGAACCAATACTTGTTGA
IL17-18-25	ATGATTTTAAAAGTTTATAGTACTAGTGATAATATTGGAGAAATCAGAAACCGTAATATCGCAGATATCTTTCGTTCGAAAAGATCATCTCAAAATTGTATTCCATGTCATGACGATATTAGTAAAGACGCCGTTTGTCCATGGATACCTAGAATAAATACAGATGACTTCAGACAACCATACGTTATTCCTGAGATGGTTTGTTCCAGTACTATACCAAGATTTGGATTTCAGCGTGGTTTCAAATGTCAGGAAATCAGAATTAATATAGATGTAAAACGTCAATCCTTTATTACGGGCAACTTTACGGCCACAAAGGAAAGAATCAGAGTGGGATGTACGCCTGTTATGGATTGCTCCTCTAGAACCAATACTTGCTGA
IL17-18-26	ATGATTTTAAAAGTTTATAGTACTAGTGATAATATTGGAGAAATCAGAAACCGTAATATCGCAGATATCTTTCGTTCGAAAAGATCATCTCAAAATTGCATTCCATGTCATGACGATATTATTAAAGACGCCGTTTGTCCATGGATACCTAGAATAAATACAGATGACTTCAGACAACCATACGTTATTCCTGAGATGGTTTGTTCCAGTACTGTACCAAGATTTGGATTTCAGCGTGGTTTCAAATGTCAGGAAATCACAATTAATATGGATGTAAAACGTCAATCCTTTATTACAGGCAACTTTACGGCCACAAAAGAAAGAATCAGAGTGGGATGTACGCCTGTTATGGATTGCTCCTCTAGAACCAATACTTGCTGA
IL17-18-27	ATGATTTTAAAAGTTTATAGTACTAGTGATAATATTGGAGAAATCAGAAACCGTAATATCGCAGATATCTTTCGTTCGAAAAGATCATCTCAAAATTGCATTCCATGTCATGACGATATTATTAAAGACGCCGTTTGTCCATGGATACCTAGAATAAATACAGATGACTTCAGACAACCATACGTTATTCCTGAGATGGTTTGTTCCAGTACTGTACCAAGATTTGGATTTCAGCGTGGTTTCAAATGTCAGGAAATCACAATTAATATGGATGTAAAACGTCAATCCTTTATTACGGGCAACTTTACGGCCACAAAAGAAAGAATCAGAGTGGGATGTACGCCTGTTATGGATTGCTCCTCTAGAACCAATACTTGCTGA
IL17-18-28	ATGATTTTAAAAGTTTATAGTACTAGTGATAATATTGGAGAAATCAGAAACCGTAATATCGCAGATATCTTTCGTTCTAAAAGATCATCTCAAAATTGCATTCCATGTCATGACGATATTATTAAAGACGCCGTTTGTCCATGGATACCTAGAATAAATACAGATGACTTCAGACAACCATACGTTATTCCTGAGATGGTTTGTTCCAGTACTGTACCAAGATTTGGATTTCAGCGTGGTTTCAAATGTCAGGAAATCACAATTAATATGGATGTAAAACGTCAATCCTTTATTACGGGCAACTTTACGGCCACAAAAGAAAGAATCAGAGTGGGATGTACGCCTGTTATGGATTGCTCCTCTAGAACCAATACTTGCTGA
IL17-18-29	ATGATTTTAAAAGTTTATAGTACTAGTGATAATATTGGAGAAATCAGAAACCGTAATACCGCAGATATCTTTCGTTCGAAAAGATCATCTCAAAATTGCATTCCATGTCATGACGATATTATTAAAGACGCCGTTTGTCCATGGATACCTAGAATAAATACAGATGACTTCAGACAACCATACGTTATTCCTGAGATGGTTTGTTCCAGTACTGTACCAAGATTTGGATTTCCGCGTGGTTTCAAATGTCAGGAAATCACAATTAATATGGATGTAAAACGTCAATCCTTTATTACGGGCAACTTTACGGCCACAAAAGAAAGAATCAGAGTGGGATGTACGCCTGTTATGGATTGCTCCTCTAGAACCAATACTTGCTGA
IL17-18-30	ATGATTTTAAAAGTTTATAGTACTAGTGATAATATTGGAGAAATCAGAAACCGTAATATCGCAGATATCTTTCGTTCGAAAAGATCATCTCAAAATTGTATTCCATGTCTTGACGATATTAGTAAAGACGCCGTTTGTCCATGGATACCTAGAATAAATACAGATGACTTCAGACAACCATACGTTATTCCTGAGATGGTTTGTTCCAGTACTGTACCAAGATTTGGATTTCAGCGTGGTTTCAAATGTCAGGAAATCACAATTAATATAGATGTAAAACGTCAATCATTTATAACGGGCAACTTTACGGCCACAAAAGAAAGAATCAGAGTGGGATGTACGCCTGTAATGGATTGTTCCTCTAGAACCAATACTTGCTGA
IL17-18-31	ATGATTTTAAAAGTTTATAGTACTAGTGATAATATTGGAGAAATCAGAAACCGTAATATCGCAGATATCTTTCGTTCGAAAAGATCATCTCAAAATTGTATTCCATGTCATGACGATATTAGTAAAGACGCCGTTTGTCCATGGATACCTAGAATAAATACAGATGACTTCAGACAACCATACGTTATTCCTGAGATGGTTTGTTCCAGTACTGTACCAAGATTTGGATTTCAGCGTGGTTTCAAATGTCAGGAAATCACAATTAATATAGATGTAAAACGTCAATCATTTATAACGGGCAACTTTACGGCCACAAAAGAAAGAATCAGAGTGGGATGTACGCCTGTAATGGATTGTTCCTCTAGAACCAATACTTGCTGA
IL17-18-32	ATGATTTTAAAAGTTTATAGTACTAGTGATAATATTGGAGAAATCAGAAACCGTAATATCGCAGATATCTTTCGTTCGAAAAGATCATCTCAAAATTGTATTCCATGTCATGACGATATTAGTAAAGACGCCGTTTGTCCATGGATACCTAGAATAAATACAGATGACTTCAGACAACCATACGTTATTCCTGAGATGGTTTGTTCCAGTACTGTACCAAGATTTGGATTTCAGCGTGGTTTCAAATGTCAGGAAATCACAATTAATATAGATGTAAAACGTCAATCATTTATAACGGGCGACTTTACGGCCACAAAAGAAAGAATCAGAGTGGGATGTACGCCTGTAATGGATTGTTCCTCTAGAACCAATACTTGCTGA
IL17-18-33	ATGATTTTAAAAGTTTGTAGTACTAGTGATAATATTGGAGAAATCAGAAACCGTAATATCGCAGATATCTTTCGTTCGAAAAGATCATCTCAAAATTGTATTCCATGTCATGACGATATTAGTAAAGACGCCGTTTGTCCATGGATACCTAGAATAAATACAGATGACTTCAGACAACCATACGTTATTCCTGAGATGGTTTGTTCCAGTACTGTACCAAGATTTGGATTTCAGCATGGTTTCAAATGTCAGGAAATCACAATTAATATAGATGTAAAACGTCAATCATTTATAACGGGCAACTTTACGGCCACAAAAGAAAGAATCAGAGTGGGATGTACACCTGTAATGGATTGTTCCTCTAGAACCAATACTTGCTGA
IL17-18-34	ATGATTTTAAAAGTTTATAGTACTAGTGATAATATTGGAGAAATCAGAAACCGTAATATCGCAGATATCTTTCGTTCGAAAAGATCATCTCAAAATTGCATTCCATGTCATGACGATATTATTAAAGACGCCGTTTGTCCATGGATACCTAGAATAAATACAGATGACTTCAGACAACCATACGTTATTCCTGAGATGGTTTGTTCCAGTACTGTACCAAGATTTGGATTTCAGCGTGGTTTCAAATGTCAGGAAATCACAATTAATATGGATGTAAAACGTCAATCATTTATTACGGGCAACTTTACGGCCACAAAAGAAAGAATCAGAGTGGGATGTACGCCTGTAATTGATTGCTTCTCTAGAACCAATACTTGCTGA
IL17-18-35	ATGATTTTAAAAGTCTTTAGTACCAGTGATAATATTATAGAAATCAAAAAACGTAATATCGCAGATATCTTTCGTTCTAAAAGATCATCTCAAAATTGCATTCCATGTTATGACGATACTGTTAAAGACGCCGTTTGTCCATGGATACCTAGAATAAATACAGATGACTTCAGACAACCATACGTTATTCCTGAGATGGTTTGTGCCAGTACTGTACCAAGATTTGGATTTCAGCGTGGTTTCAAATGTCAGGAAATTACAATTAATATGGATGTAAAACGTCAATCATTTATTACGGGCAACTTTACGGCCACAAAAGAAAGAATCAGAGTAGGATGCACGCCTGTTATGGATTGTTCCACAAGAACCAGTACTTGCTGA
IL17-18-36	ATGATTTTAAAAGTCTTTAGTACCAGTGATAATATTATAGAAATCAAAAAACGTAATATCGCAGATATCTTTCGTTCTAAAAGATCATCTCAAAATTGCATTCCATGTTATGACGATATTGTTAAAGACGCCGTTTGTCCATGGATACCTATAATAAATACAGATGACTTCAGACAACCATACGTTATTCCTGAGATGGTTTGTGCCAGTACTGTACCAAGATTTGGATTTCAGCGTGGTTTCAAATGTCAGGAAATTACAATTAATATGGATGTAAAACGTCAATCATTTATTACGGGCAACTTTACGGCCACAAAAGAAAGAATCAGAGTAGGATGCACGCCTGTTATGGATTGTTCCACAAGAACCAGTACTTGCTGA
IL17-18-37	ATGATTTTAAAAGTCTTTAGTACCAGTGATAATATTATAGAAATCAAAAAACGTAATATCGCAGATATCTTTCGTTCTAAAAGATCATCTCAAAATTGCATTCCATGTTATGACGATATTGTTAAAGACGCCGTCTGTCCATGGATACCTAGAATAAATACAGATGACTTCAGACAACCATACGTTATTCCTGAGATGGTTTGTGCCAGTACTGTACCAAGATTTGGATTTCAGCGTGGTTTCAAATGTCAGGAAATTACAATTAATATGGATGTAAAACGTCAATCATTTATTACGGGCAACTTTACGGCCACAAAAGAAAGAATCAGAGTAGGATGCACGCCTGTTATGGATTGTTCCACAAGAACCAGTACTTGCTGA
IL17-18-38	ATGATTTTAAAAGTCTTTAGTACCAGTGATAATATTATAGAAATCAAAAAACGTAATATCGCAGATATCTTTCGTTCTAAAAGATCATCTCAAAATTGCATTCCATGTTATGACGATATTGTTAAAGACGCCGTTTGTCCATGGATACCTAGAATAAATACAGATGACTTCAGACAACCATACGTTATTCCTGAGATGGTGTGTGCCAGTACTGTACCAAGATTTGGATTTCAGCGTGGTTTCAAATGTCAGGAAATTACAATTAATATGGATGTAAAACGTCAATCATTTATTACGGGCAACTTTACGGCCACAAAAGAAAGAATCAGAATAGGATGCACGCCTGTTATGGATTGTTCCACAAGAACCAGTACTTGCTGA
IL17-18-39	ATGATTTTAAAAGTCTTTAGTACCAGTGATAATATTAGAGAAATCAAAAACCGTAATATCGCAGATATCTTTCGTTCTAAAAGATCATCTCAAAATTGCATTTCATGTTATGACGATATTGTTAAAGACGCCGTTTGTCCATGGATACCTAGAATAAATACAGATGACTTCAGACAACCATACGTTATTCCTGAGATGGTTTGTGCCAGTACTGTACCAAGATTTAGATTTCAGCGTGGTTTCAAATGTCAGGAAATTACAATTAATATGGATGTAAAACGTCAATCATTTATTACGGGCAACTTTACGGCCACAAAAGAAAGAATCAGAGTAGGATGCACGACTGTTATGGATTGTTCCACAAGAACCAGTACTTGCTGA
IL17-18-40	ATGATTTTAAAAGTCTTTAGTACCAGTGATAATATTAGAGAAATCAAAAACCGTAATATTGCAGATATCTTTCGTTCTAAAAGATCATCTCAAAATTGCATTCCATGTTATGACGATATTGTTAAAGACGCCGTTTGTCCATGGATACCTAGAATAAATACAGATGACTTCAGACAACCATACGTTATTCCTGAGATGGTTTGTGCCAGTACTGTACCAAGATTTGGATTTCAGCGTGGTTTCAAATGTCAGGAAATTACAATTAATATGGATGTAAAACGTCAATCATTTATTACGGGCAACTTTACGGCCACAAAAGAAAGAATCAGAGTGGGATGCACGCCTGTTATGGATTGTTCCACAAGACCCAGTACATGCCGATAA
IL17-18-41	ATGATTTTAAAAGTTTATAGTACCAGTAATAATATTACAGAAATTAGAAACCGTAATATCGCAGATATTTTTCGTTCGAAAAGATCATCGCAAAATTGCATTCCATGTTATGGCGATATTGTTAAAGACGCCGTTTGTCCATGGATACCTAGAATAAATACAGACGACTTCAGACAACCATACGTTATTCCTGAAATGGTTTGTGTCAGTGCCATACCAAGATTTGGAATTAAGCGTGGTTTCAAATGTCAGGAAATTACAATTAATATGGATGTAAAACGTCAATCACGTATTACGAACAACTTTACGGCCACAAAAGAAAGAATCAGAGTAGGATGCACGCCTGTTATGGATTGCTCCACAGACACCAGTGCATGTCGATAA
IL17-18-42	ATGGTTTTAAAAGTTTATAGTACCAGTAATAATATTACAGAAATTAGAAACCGTAATATCGCAGATATCTTTCGTTCGAAAAGATCATCGCAAAATTGCATTCCATGTTATGACGATATTGTTAAAGACGCCGTTTGTCCATGGATACCTAGAATAAATACAGACGACTTCAGACAACCATACGTTATTCCTGAAATGGTTTGTGTCAGTGCCATGCCAAGATTTGGATTTCAGCGTGGTTTCAAATGTCAGGAAATTACAATTAATATGGATGTAAAACGTCAATCACGTATTACGAACAACTTTACGGCCACAAAAGAAAGAATCAGAGTAGGATGCACGCCTGTTATGGATTGCTCCACAGGAACCAGTGCATGTCGATAA
IL17-18-43	ATGATTTTGAAAGTTGTTAGTACCAGTAATAACATTAGAGAAATCAGAAACCGTAATATCGCAGATATCTTTCGTTCTAAAAGATCATCTCAAAATTGTATTCCATGTCACGACGTTATCATCAAAGACGTCGTGTGTCCATGGATACCTAGAATTAACACAGATGACTTCAGACAACCATATGTTATTCCTGAGATGGTTTGTTCCAGTACTGTACCAAGATTTGGATTTCAGCATGGTTTCAAATGCCAGGAAATTACAATTAATATGGATGTAAAACGGCAATCATTTATA
IL17-18-44	ATGATTTTGAAAGTTGTTAGTACCAGTAATAACATTAGAGAAATCAGAAACCGTAATATCGCAGATATCTTTCGTTCTAAAAGATCATCTCAAAATTGTATTCCATGTCACGACGTTATCATCAAAGACGCCGTGTGTCCATGGATACCTAGAATTAACACAGATGACTTCAGACAACCATATGTTATTCCTGAGATGGTTTGTTCCAGTACTGTACCAAGATTTGGATTTCAGCATGGTTTCAAATGCCAGGAAATNNACCAATGA
IL17-18-45	ATATTAAAAGTAAATTTCCAGTACTACAGATTTTTAGTACAGAAATAGTACCTATGCAAAAGTAGCTGTGTATCTTTCGTTCTAAAAGACCATCTCAAAATTGCATTCAATGTCACTGCGATATTATTAAGGCGCCGTTTGTCCATGGATACCTAGAATTAACACAACCATACGTTATTCCTGAGATGGTTTGTTCCAGTGTCATTCCAAGATTTGGATTTCAGCACAGTTTTAAATGTCAGGAAATCACAATTAAAATTGATGTAAAACGGCATTCATTTATCACGAGTAACTTTACGGCCACAAAAGAAAGAATCAGCGTAGGATGTACGCCTTTTATGGATTGCACCACTAGAACAAGTGCATGCCGATAA
IL17-18-46	ATCTTTCGTTCTAAAAGGCCATCTCAAAATTGCATTCAATGTCACGGCGATATTATTAAGGCGCCGTTTGTCCATGGATACCTAGAATTAACACAACCATGCGTTATTCCTGAGATGGTTTGTTCCAGTGTCATTCCAAGATTTGGATTTCAGTACAGTTTCAAATGTCAGGAAATCACAATTAAAATTGATGTAAAACGGCAATCATTTATTACGAGTAACTTTACGGCCACAAAAGAAAGAATCAGCGTAGGATGCACGCCTTTTATGGATTGCACCACTAGAACAAGTACATGCCGATAA
IL17-4	ATGTTGTTCCTGTTCGTTTTTCCATCAGAAGGACGTTCATTACATGTAAGACACTGTCAGCAACCTGACGATATAGAGGAGGCTTTCAATAATCTCAGGAATCAATTAGATCTAACCGTACTATCTAATGCAGAAAGTACAGAAATCATACCATGCCCTTCTCAAACTCTGAGTCATCATGGCGACCCTCAAAGACTGCGCTCTACTTGTCCCTGGATATGGGAAGCAAATATAGACAACACAAGATACCCACAAAAAATTTACAATGCCCGTTGTATATGTAGAAACTGTATAGGTTCATCAACAAAATATCATTGTGAATCGATTTTTACACATGTGAAGGTTTTCAGAATTCTAAACTGTGTAAATGGTTTACTGCGATACGTTCAAGATGAACAA…
IL17-4-1	ATGTTGTTCCTGTTCGTTTTTCCATCAGAAGGACGTTCATTACATGTAAGACACTGTCAGCAACCTGACGATATAGAGGAGGCTTTCAATAATCTCAGGAATCAATTAGATCTAACCGTACTATCTAATGCAGAAAGTACAGAAATCATACCATGCCCTTCTCAAACTCTGAGTCATCATGGCGACCCTCAAAGACTGCGCTCTACTTGTCCCTGGATATGGGAAGCAAATATAGACAACACAAGATACCCACAAAAAATTTACAATGCCCGTTGTATATGTAGAAACTGTATAGGTTCATCAACAAAATATCATTGTGAATCAATTTTTACACATGTGAAGGTTTTCAGAATTCTAAACTGTGTAAATGGTTTACTGCGATACGTTCAAGATGAACAA…
IL17-4-2	ATGTTGTTCCTGTTCGTTTTTCCATCAGAAGGACGTTCATTACATGTAAGACACTGTCAGCAACCTGACGATATAGAGGAGGCTTTCAATAATCTCAGGAATCAATTAGATCTAACCGTACTATCTAATGCAGAAAGTACAGAAATCATACCATGCCCTTCTCAAACTCTGAGTCATCATGGCGACCCTCAAAGACTGCGCTCTACTTGTCCCTGGATATGGGAAGCAAATATAGACAACACAAGATACCCACAAAAAATTTACAATGCCCGTTGTATATGTAGAAACTGTATAGGTTCATCAACAAAATATCATTGTGAATCGATTTTTACACATGTGAAGGTTTTCAGAATTCTAAACTGTGTAAATGGTTTACTGCGATACGTTCAAGACGAACAA…
IL17-4-3	ATGTTGTTCCTGTTCGTTTTTCCATCAGAGGGACGTTCATTACATGTAAGACACTGTCAGCAACCTGACGATATAGAGGAGGCTTTCAATAATCTCAGGAATCAATTAGATCTAACCGTACTATCTAATGCAGAAAGTACAGAAATCATACCATGCCCTTCTCAAACTCTGAGTCATCATGGCGACCCTCAAAGACTGCGCTCTACTTGTCCCTGGATATGGGAAGCAAATATAGACAACACAAGATACCCACAAAAAATTTACAATGCCCGTTGTATATGTAGAAACTGTATAGGTTCATCAACAAAATATCATTGTGAATCGATTTTTACACATGTGAAGGTTTTCAGAATTCTAAACTGTGTAAATGGTTTACTGCGATACGTTCAAGATGAACAA…
IL17-4-4	ATGTTGTTCCTGTTCGTTTTTCCATCAGAAGGACGTTCATTACATGTAAGACACTGTCAGCAACCTGACGATATAGAGGAGGCTTTCAATAATCTCAGGAATCAATTAGATCTAACCGTTCTATCGAATACAGAAAGTACAGAAATCATACCATGCCCTTCTCAAACTTTGAGTCATCATGGCGACCCTCAAAGACTGCGCTCTACTTGTCCCTGGATATGGGAAGCAAATATAGACAACACAAGATACCCACCAAAAATTTACAATGCCCGTTGTATATGTAGAAACTGTATAGGTTCATCAACAAAATATCATTGTGAATCGATTTTTACACATGTGAAGGTTTTCAGAATTCTAAACTGTGTAAATGGTTTACTGCGATACGTTCAAGATGAACAA…
IL17-4-5	ATGTTGTTCCTGTTCGTTTTTCCATCAGAAGGACGTTCATTACATGTAAGACACTGTCAGCAACCTGACGATATAAAGGAGGCTTTCAATAATCTCAGGAATCAATTAGATCTAACCGTACTATCGAATACAGAAAGTACAGAAATCATACCATGCCCTTCTCAAACTTTGAGTCATCATGGCGACCCTCAAAGACTGCGTTCTACTTGTCCCTGGATATGGGAAGCAAATATAGACAACACAAGATACCCACCAAAAATTTACAATGCCCGTTGTATATGTAGAAACTGTATAGGTTCATCAACAAAATATCATTGTGAATCGATTTTTACACATGTGAAGGTTTTCAGAATTCTGAACTGTGTAAATGGTTTACTGCGATACGTTCAAGATGAACAA…
IL17-4-6	ATGTTGTTCCTGTTTGTTTTTCCATCAGAAGGACGTTCATTACATGTAAGACACTGTCAGCAACCTGACGATATAGAAGAGGCTTTCAATAATCTCAGGAATCAATTAGATCTAACCGTACTATCGAATACAGAAAGTACAGAAATCATACCATGCCCTTCTCAAACTTTGAGTCATCATGGCGACCCTCAAAGACTGCGCTCTACTTGTCCCTGGATATGGGAAGCAAATACAGACAACACAAGATACCCACCAAAAATTTACAATGCCCGTTGTATATGTAGAAACTGTATAGGTTCATCATCAAAATTTCATTGTGAATCTATTTTTACACATGTGAAGGTTTTCAGAATTCTGAACTGTGTAAATGGTTTACTGCGATACGTTCAAGATGAACAA…
IL17-4-7	ATGTTGTTCCTGTTTGTTTTTCCATCAGAAGGACGTTCATTACATGTAAGACACTGTCAGCAACCTGACTATATAGAAGAGGCTTTCAATAATCTCAGGAATCAATTAGATCTAACCGTACTATCGAATACAGAAAGTACAGAAATCATACCATGCCCTTCTCAAACTTTGAGTCATCATGGCGACCCTCAAAGACTGCGCTCTACTTGTCCCTGGATATGGGAAGCAAATACAGACAACACAAGATACCCACCAAAAATTTACAATGCCCGTTGTATATGTAGAAACTGTATAGGTTCATCATCAAAATTTCATTGTGAATCTATTTTTACACATGTGAAGGTTTTCAGAATTCTGAACTGTGTAAATGGTTTACTGCGATACGTTCAAGATGAACAA…
IL17-4-8	ATGTTGTTCCTGTTTGTTTTTCCATCAGAAGGACGTTCATTACATGTAAGACACTGTCAGCAACCTGACGATATAGAAGAGGCTTTCAATAATCTAAGGAATCAATTAGATCTAACCGTACTATCGAATACAGAAAGTACAGAAATCATACCATGCCCTTCTCAAACTTTGAGTCATCATGGCGACCCTCAAAGACTGCGCTCTACTTGTCCCTGGATATGGGAAGCAAATACAGACAACACAAGATACCCACCAAAAATTTACAATGCCCGTTGTATATGTAGAAACTGTATAGGTTCATCATCAAAATTTCATTGTGAATCTATTTTTACACATGTGAAGGTTTTCAGAATTCTGAACTGTGTAAATGGTTTACTGCGATACGTTCAAGATGAACAA…
IL17-4-9	ATGTTGTTCCTGTTCGTTTTTCCATCAGAAGGACGTTCATTACATGTAAGACACTGCCAACAACCTGACGATATAGAGGAGGCTTTCAATAATCTTAGGAATCAATTAGATCTAACCGTACTATCGAATACAGAAAGTACAGAAATCATACCATGTCCTTCTCAAACGCTGAGTCATCATGGTGACCCTCAAAGACTTCGCTCTACTTGTCCATGGATATGGGAGGCAAATATAGACAACACAAGATACCCACAAAAAATTTACAATGCCCGTTGTATATGTAGAAAATGTATAGGTTCATCAACAAAATATCATTGTGAATCTATTTTTACACGTGTGAAGGTTTTTAGAATTCTGCACTGTGTAAATGGTTTACTTCGATACGTTCAAGACGAACAA…
IL17-4-10	ATGTTGTTCCTGTTCGTTTTTCCATCAGAAGGACGTTCATTACATGTAAGACACTGTCAACAACCTGACGATATAGAGGAGGCTTTCAATAATCTTAGGAATCAATTAGATCTAACCGTACTATCGAATACAGAAAGTACAGAAATCATACCATGTCCTTCTCAAACGCTGAGTCATCATGGTGACCCTCAAAGACTTCGCTCTACTTGTCCATGGATATGGGAGGCAAATATAGACAACACAAGATACCCACAAAAAATTTACAATGCCCGTTGTATATGTAGAAAATGTATAGGTTCATCAACAAAATATCATTGTGAATCTATTTTTACACGTGTGAAGGTTTTTAGAATTCTGAACTGTGTAAATGGTTTACTTCGATACGTTCAAGACGAACAA…
IL17-4-11	ATGTTGTTCCTGTTCGTTTTTCCATCAGAAGGACGTTCATTACATGTAAGACACTGTCAACAACCTGACGATATAGAGGAGGCTTTCAATAATCTTAGGAATCAATTAGATCTAACCGCACTATCGAATACAGAAAGTACAGAAATCATACCATGTCCTTCTCAAACGCTGAGTCATCATGGTGACCCTCAAAGACTTCGCTCTACTTGTCCATGGATATGGGAGGCAAATATAGACAACACAAGATACCCACAAAAAATTTACAATGCCCGTTGTATATGTAGAAAATGTATAGGTTCATCAACAAAATATCATTGTGAATCTATTTTTACACGTGTGAAGGTTTTTAGAATTCTGAACTGTGTAAATGGTTTACTTCGATACGTTCAAGACGAACAA…
IL17-4-12	ATGTTGTTCCTGTTCGTTTTTCCATCAGAAGGACGTTCATTACATGTAAGACACTGTCAACAACCTGACGATATAGAGGAGGCTTTCAATAATCTTAGGAATCAATTAGATCTAACCGCACTATCGAATACAGAAAGTACAGAAATCATACCATGTCCTTCTCAAACGCTGAGTCATCATGGTGACCCTCAAAGACTTCGCTCTACTTGTCCATGGATATGGGAGGCAAATATAGACAACACAAGATACCCACAAAAAATTTACAATGCCCGTTGTATATGTAGAAAATGTATAGGTTCATCAACAAAATATCATTGTGAATCTATTTTTACACGTGTGAAGGTTTTTAGAATTCTGAACTGTGTAAATGGTTTACTTCGATACGTTCAAGACGAACAA…
IL17-4-13	ATGTTGTTCCTGTTCGTTTTTCCATCAGAAGGACGTTCATTACATGTAAGACACTGTCAACAACCTGACGATATAGAGGAGGCTTTCAATAATCTTAGGAATCAATTAGATCTAACCGTACTATCGAATACAGAAAGTACAGAAATCATACCATGTCCTTCTCAAACGCTGAGTCATCATGGTGACCCTCAAAGACTTCGCTCTACTTGTCCATGGATATGGGAGGCAAATATAGACAACACAAGATACCCACAAAAAATTTACAATGCCCGTTGTATATGTAGAAAATGTATAGGTTCATCAACAAAATATCATTGTGAATCTATTTTTACACATGTGAAGGTTTTTAGAATTCTGAACTGTGTAAATGGTTTACTGCGATACGTTCAAGACGAACAA…
IL17-4-14	ATGTTGTTCCTGTTCGTTTTTCCATCAGAAGGACGTTCATTACATGTAAGACACTGTCAACAACCTGACGATATAGAGGAGGCTTTCAATAATCTTAGGAATCAATTAGATCTAACCGCACTATCGAATACAGAAAGTACAGAAATCATACCATGTCCTTCCCAAACGCTGAGTCATCATGGTGACCCTCAAAGACTTCGCTCTACTTGTCCATGGATATGGGAGGCAAATATAGACAACACAAGATACCCACAAAAAATTTACAATGCCCGTTGTATATGTAGAAAATGTATAGGTTCATCAACAAAATATCATTGTGAATCTATTTTTACACGTGTGAAGGTTTTTAGAATTCTGAACTGTGTAAATGGTTTACTTCGATACGTTCAAGACGAACAA…
IL17-4-15	ATGTTGTTCCTGTTCGTTTTTCCATCAGAAGGACGTTCATTACATGTAAGACACTGTCAACAACCTGACGATATAGAGGAGGCTTTCAATAATCTTAGGAATCAATTAGATCTAACCGTACTATCGAATACAGAAAGTACAGAAATCATACCATGTCCTTCTCAAACGCTGAGTCATCATGGTGACCCTCAAAGACTTCGCTCTACTTGTCCATGGATATGGGAGGCAAATATAGACAACACAAGATACCCACAAAAAATTTACAATGCCCGTTGTATATGTAGAAAATGTATAGGTTCATCAACAAAATTTCATTGTGAATCTATTTTTACACATGTGAAGGTTTTTAGAATTCTGAACTGTGTAAATGGTTTACTTCGATACGTTCAAGATGAACAA…
IL17-22	ATGACCATAGCAGAGATTCATACAGAAAACTGTCAAGAACCATCAAATTTAAACGAACTTGTTTCGGCGTTATATGAAAACAACAATAATTTTCACAATTCGTATTATCTAATGGATCCATTAAGAAATGCAACACTGAGACAGCAAAGAAAGTACAAAAGACTCATAGAACGAAATGAACAGTCCTTTAACATGAATTTACAAGGTACAATCGAATGCCCAACAAATTTACAACCATCTACGGAGAGAATGATATCAACGTGTCCCGTTTATTGGGAGCTCAACTATGACGTATCAAGGGTACCAAAAACCATAATTCAAGCACGCTGTTCGTGCACAAATTGTCTACTTAGACAAACAGAAAATAATCTTAAAGATTATATGAAAGAATACCGTTGT…
IL17-22-2	ATGACCATAGCAGAGATTCATACAGAAAACTGTCAAGAACCATCAAATTTAAACGAACTTGTTTCGGCGTTATATGAAAACAACAATAATTTTCACAATTCGTATTATCTAATGGATCCATTAAGAAATGCAACACTGAGACAGCAAAGAAAGTACAAAAGACTCATAGAACGAAATGAACAGTCATTTAACATGAATTTACAAGGTACAATCGAATGCCCAACAAATTTACAACCATCTACGGAGAGAATGATATCAACGTGTCCCGTTTATTGGGAGCTCAACTATGACGTATCAAGGGTACCAAAAACCATAATTCAAGCACGCTGTTCGTGCACAAATTGTCTACTTAGACAAACAGAAAATAATCTTAAAGATTATATGAAAGAATACCGTTGT…
IL17-22-3	ATGACCATAGCAGAGATTCATACAGAAAACTGTCAAGAACCATCAAATTTAAACGAACTTGTTTCGGCGTTATATGAAAACAACAATAATTTTCACAATTCGTATTATCTAATGGATCCATTAAGAAATGCAACACTGAGACAGCAAAGAAAGTACAAAAGACTCATAGAACGAAATGAACAGTCATTTAACATGAATTTACAAGGTACAATCGAATGCCCAACAAACTTACAACCATCTACGGAGAGAATGATATCAACGTGTCCCGTTTATTGGGAGCTCAACTATGACGTATCAAGGGTACCAAAAACCATAATTCAAGCACGCTGTTCGTGCACAAATTGTCTACTTAGACAAACAGAAAATAATCTTAAAGATTATATGAAAGAATACCGTTGT…
IL17-22-4	ATGACCATAGCAGAGATTCATACAGAAAACTGTCAAGAACCATCAAATTTAAACGAACTTGTTTCGGCGTTATATGAAAACAACAATAATTTTCACAATTCGTATTATCTAATGGATCCATTAAGAAATGCAACACTGAGACAGCAAAGAAAGTACAAAAGACTCATAGAACGAAATGAACAGTCATTTAACATGAATTTACAAGGTACAATCGAATGCCCAACAAACTTACAACCATCTACGGAGAGAATGATATCAACGTGTCCCGTTTATTGGGAGCTCAACTATGACGTATCAAGGGTACCACAAACCATAATTCAAGCACGCTGTTCGTGCACAAATTGTCTACTTAGACAAACAGAAAATAATCTTAAAGATTATATGAAAGAATACCGTTGT…
IL17-22-5	ATGACCATAGCAGAGATTCATACAGAAAACTGTCAAGAACCATCAAATTTAAACGAACTTGTTTCGGCGTTATATGAAAACAACAATAATTTTCACAATTCGTATTATCTAATGGATCCATTAAGAAATGCAACACTGAGACAGCAAAGAAAGTACAAAAGACTCATAGAACGAAATGAACAGTCATTTAACATGAATTTACAAGGTACAATCGAATGCCCAACAAATTTACAACCATCTACGGAGAGAATGATATCAACGTGTCCCGTTTATTGGGAGCTCAACTATGACGTATCAAGGGTACCAAAAACCATAATTCAAGCACGCTGTTCGTGCACAAATTGTCTACTTAGACAAACAGAAAATAATCTTAAAGATTATATGAAAGAATACCGTTGT…
IL17-22-6	ATGACCATAGCAGAGATTCATACAGAAAACTGTCAAGAACCATCAAATTTAAACGAACTTGTTTCGGCGTTATATGAAAACAACAATAATTTTCACAATTCGTATTATCTAATGGATCCATTAAGAAATGCAACACTGAGACAGCAAAGAAAGTACAAAAGACTCATAGAACGAAATGAACAGTCATTTAACATGAATTTACAAGGTACAATCGAATGCCCAACAAATTTACAACCATCTACGGAGAGAATGATATCAACGTGTCCCGTTTATTGGGAGCTCAACTATGACGTATCAAGGGTACCAAAAACCATAATTCAAGCACGCTGTTCGTGCACAAATTGTCTACTTAGACAAACAGAAAATAATCTTAAAGATTATATGAAAGAATACCGTTGT…
IL17-22-7	ATGACCATAGCAGAGATTCATACAGAAAACTGTCAAGAACCATCAAATTTAAACGAACTTGTTTCGGCGTTATATGAAAACAACAATAATTTTCACAATTCGTATTATCTAATGGATCCATTAAGAAATGCAACACTGAGACAGCAAAGAAAGTACAAAAGACTCATAGAACGAAATGAACAGTCATTTAACATGAATTTACAAGGTACAATCGAATGCCCAACAAATTTACAACCATCTACGGAGAGAATGATATCAACGTGTCCCGTTTATTGGGAGCTCAACTATGACGTATCAAGGGTACCAAAAACCATAATTCAAGCACGCTGTTCGTGCACAAATTGTCTACTTCGACAAACAGAAAATAAACTTAAAGATTATATGAAAGAATACCTTTGT…
IL17-22-8	ATGACCATAGCAGAGATTCATACAGAAAACTGTCAAGAACCATCAAATTTAAACGAACTTGTTTCGGCGTTATATGAAAACAACAATAATTTTCACAATTCGTATTATCTAATGGATCCATTAAGAAATGCAACACTGAGACAGCAAAGAAAGTACAAAAGACTCATAGAACGAAATGAACAGTCATTTAACATGAATTTACAAGGTACAATCGAATGCCCAACAAACTTACAACCATCTACGGAGAGAATGATATCAACGTGTCCCGTTTATTGGGAGCTCAATTATGACGTATCAAGGGTACCAAAAACCATAATTCAAGCACGCTGTTCGTGCACAAATTGTCTACTTAGACAAACAGAAAATAAACTTAAAGATTATATGAAAGAATACCTTTGT…
IL17-22-9	ATGACCATAGCAGAGATTCATACAGAAAACTGTCAAGAACCATCAAATTTAAACGAACTTGTTTCGGCGTTATATGAAAACAACAATAATTTTCACAATTCGTATTATCTAATGGATCCATTAAGAAATGCAACACTGAGACAGCAAAGAAAGTACAAAAGACTCATAGAACGAAATGAACAGTCATTTAACATGAATTTACAAGGTACAATCGAATGCCCAACAAACTTACAACCATCTACGGAGAGAATGATATCAACGTGTCCCGTTTATTGGGAGCTCAACTATGACGTATCAAGGGTACCACAAACCATAATTCAAGCACGCTGTTCGTGCACAAATTGTCTACTTAGACAAACAGAAAATAATCTTAAAGATTATATGAAAGAATACCGTTGT…
IL17-22-10	ATGACCATAGCAGAGATTCATACAGAAAACTGTCAAGAACCATCAAATTTAAACGAACTTGTTTCGGCGTTATATGAAAACAACAATAATTTTCACAATTCGTATTATCTAATGGATCCATTAAGAAATGCAACACTGAGACAGCAAAGAAAGTACAAAAGACTCATAGAACGAAATGAACAGTCATTTAACATGAATTTACAAGGTACAATCGAATGCCCAACAAACTTACAACCATCTACGGAGAGAATGATATCAACGTGTCCCGTTTATTGGGAGCTCAACTATGACGTATCAAGGGTACCAAAAACCATAATTCAAGCACGCTGTTCGTGCACAAATTGTCTACTTCGACAAACAGAAAATAAACTTAAAGATTATATGAAAGAATACCTTTGT…
IL17-22-11	ATGACCATAGCAGAGATTCATACAGAAAACTGTCAAGAACCATCAAATTTAAACGAACTTGTTTCGGCGTTATATGAAAACAACAATAATTTTCACAATTCGTATTATCTAATGGATCCATTAAGAAATGCAACACTGAGACAGCAAAGAAAGTACAAAAGACTCATAGAACGAAATGAACAGTCATTTAACATGAATTTACAAGGTACAATCGAATGCCCAACAAACTTACAACCATCTACGGAGAGAATGATATCAACGTGTCCCGTTTATTGGGAGCTCAACTATGACGTATCAAGGGTACCAAAAACCATAATTCAAGCACGCTGTTCGTGCACAAATTGTCTACTTCGACAAACAGAAAATAAACTTAAAGATTATATGAAAGAATACCTTTGT…
IL17-22-12	ATGACCATAGCAGAGATTCATACAGAAAACTGTCAAGAACCATCAAATTTAAACGAACTTGTTTCGGCGTTATATGAAAACAACAATAATTTTCACAATTCGTATTATCTAATGGATCCATTAAGAAATGCAACACTGAGACAGCAAAGAAAGTACAAAAGACTCATAGAACGAAATGAACAGTCATTTAACATGAATTTACAAGGTACAATCGAATGCCCAACAAACTTACAACCATCTACGGAGAGAATGATATCAACGTGTCCCGTTTATTGGGAGCTCAACTATGACGTATCAAGGGTACCAAAAACCATAATTCAGGCACGCTGTTCGTGCACAAATTGTCTACTTAGACAAACAGAAAATAAACTTAAAGATTATATGAAAGAATACCTTTGT…
IL17-22-13	ATGACCATAGCAGAGATTCATACAGAAAACTGTCAAGAACCATCAAATCTAAACGAACTTGTTTCGGCGTTATATGAAAACAACAATAATTTTCACAATTCGTATTATCTAATGGATCCATTAAGAAATGCAACACTGAGACAGCAAAGAAAGTACAAAAGACTCATAGAACGAAATGAACAGTCATTTAACATGAATTTACAAGGTACAATCGAATGCCCAACAAACTTACAACCATCTACGGAGAGAATGATATCAACGTGTCCCGTTTATTGGGAGCTCAACTATGACGTATCAAGGGTACCAAAAACCATAATTCAAGCACGCTGTTCGTGCACAAATTGTCTACTTAGACAAACAGAAAATAAACTTAAAGATTATATGAAAGAATACCGCTGT…
IL17-23	ATGAAAAAGATTCTGATAGGATTAGTACTGCTTATGATAATGATTTGCTGTACGAATGGAAATACGGTGACATTTCTGAAAAAGTTATCAAAGAATTTTACGAAAGAACAAAGTTATGATAAAAGATCTGAAAGTTTAGAGGAAAGACCGTGTGATTGCGAAACCCGAGTCGAATGGACAGACCTAGGGGAAAATGTTTACCCTAGACATTTAAGAGAAACTAAATGTATATCAACACATTGCTGGTTTGGCCATAGCAGATGCAATCCAATATTATATACCGTCAAAGTTCTAACTAATAATCCTTTGCCATTTGTAGATCCAATGTTACCAGAAGGACTTCGGTCGGATTGGACATTTGTGGATAAAACAGTTTCAGTTGGTTGCCTATGCAGTCGG…
IL17-23-2	ATTCTGATAGGATTAGTACTGCTTATGATAATGATTTGCTGTACGAATGGAAATACGGTGACATTGCTGAAAAAGTTATCAAAGAATTTTACAAAAGAACAAAGTTATGATAAAAGATCTGAAAGTTTAGAGGAAAGACCGTGTGATTGCGAAACCCGAGTCGAATGGACAGACCTAGGGGAAAATGTTTACCCTAGACATTTAAGAGAAACTAAATGTATATCAACACATTGCTGGTTTGGCCATAGCAGATGCAATCCAATATTATATACCGTCAAAGTTCTAACTAATAATCCTTTGCCATTTGTAGATCCAATGTTACCAGAAGGACTTCGGTCGGATTGGACATTTGTGGATAAAACAGTTTCAGTTGGTTGCCTATGCAGTCGGTGA
IL17-23-3	ATTCTGATAGGATTAGTACTGCTTATGATAATGATTTGCTGTACGAATGGAAATACGGTGACATTGCTGAAAAAGTTATCAAAGAATTTTACAAAAGAACAAAGTTATGATAAAAGATCTGAAAGTTTAGAGGAAAGACCGTGTGATTGCGAAACCCGAGTCGAATGGACAGACCTAGGGGAAAATGTTTATCCTAGACATTTAAGAGAAACTAAATGTATATCAACACATTGCTGGTTTGGCCATAGCAGATGCAATCCAATATTATATACCGTCAAAGTTCTAACTAATAATCCTTTGCCATTTGTAGATCCAATGTTACCAGAAGGACTTCGGTCGGATTGGACATTTGTGGATAAAACAGTTTCAGTTGGTTGCCTATGCAGTCGGTGA
IL17-23-4	ATTCTGATAGGATTAGTACTGCTTATGATAATGATTTGCTGTACGAATGGAAATACGGTGACATTGCTGAAAAAGTTATCAAAGAATTTTACAAAAGAACAAAGTTATGATAAAAGATCTGAAAGTTTAGAGGAAAGACCGTGTGATTGCGAAACCCGAGTCGAATGGACAGACCTAGGGGAAAATGTTTACCCTAGACATTTAAGAGAAACTAAATGTATATCAACACATTGCTGGTTTGGCCATAGCAGATGCAATCCAATATTATATACCGTCAAAGTTCTAACTAATAATCCTTTGCCATTTGTAGATCCAATGTTACCAGAAGGACTTCGGTCGGATTGGACATTTATGGATAAAACAGTTTCAGTTGGTTGCCTATGCAGTCGGTGA
IL17-23-5	ATTCTGATAGGATTAGTACTGCTTATGATAATGATTTGCTGTACGAATGGAAATACGGTGACATTGCTGAAAAAGTTATCAAAGAATTTTACAAAAGAACAAAGTTATGATAAAAGATCTGAAAGTTTAGAGGAAAGACCGTGTGATTGCGAAACCCGAGTCGAATGGACAGACCTAGGGGAAAATGTTCCTAGACATTTAAGAGAAACTAAATGTATATCAACACATTGCTGGTTTGGCCATAGCAGATGCAATCCAATATTATATACCGTCAAAGTTCTAACTAATAATCCTTTGCCATTTGTAGATCCAATGTTACCAGAAGGACTTCGGTCGGATTGGACATTTGTGGATAAAACAGTTTCAGTTGGTTGCCTATGCAGTCGGTGA
IL17-21	ATGTTTTCTCACATGCTGTCAGTTTATGGACATAACGAGGAAAACAATGTTCTACTAAATCTATTGAGAACAAAACGCTCATCTGATTGTGAGGATAGTAACTGTTTCAATAATATAGCCAGGAATTCAATTTGTCCGTGGCATTACAGGATAAACTTCAATGAATACAGACGCCCTAGAAGCATACCAGAGGCAATCTGTGATAGCGATTCGCCTAGAATTTTGTCAACCCAAGGATTATCCTGTCTTCCAATATCAGCCGAAATCCATGTTAAACAGCTTGCCTTAAATGGACAATTTCAATGGCGAAATGCTGATATTCGCGTGGGATGTACGGCCGTCCTACGGTGA
IL17-21-3	ATGTGTGCTCATATGTTGTCAGTTTTTGGACAGACCAGTAGGGAAAACAATGTTCTGCTAAATCTATTGAGAACAAAACGCTCCTCTGATTGTGACGATAATAACTGTTTCAATAGTATAGCCCGGAATTCCATTTGTCCGTGGCACTACAGAATAAACTTCAATGAATACAGACGCCCTAGAAGTATACCAGAGGCAATCTGTGAAAGTGATTCGCCCAGAATTTTACCAACCCACGGATTATCCTGTCTTCCTATATCAGCCCAAATTCATGTTAAACAACTTGTCTTAAATGGACATTTTCAATGGCGAAATATTGATATACGCGTAGGATGTACAGCTGTCCTACAGTAA
IL17-21-4	ATGTGTGCTCATATGTTGTCAGTTTTTGGACAGACCAGTAGGGAAAACAATGTTCTGCTAAATCTATTGAGAACAAAACGCTCCTCTGATTGTGACGATAATAACTGTTTCAATAGTATAGCCCGGAATTCCATTTGTCCGTGGCACTACAGAATAAACTTCAATGAATACAGACGCCCTAGAAGTATACCAGAGGCAATCTGTGAAAGTGATTCGCCCAGAATTTTACCAACCCACGGATTATCCTGTCTTCCTATATCAGCCCAAATTCATGTTAAACAACTTGTTTTAAATGGACATTTTCAATGGCGAAATATTGATATACGCGTAGGATGTACAGCTGTCCTACAGTAA
IL17-21-5	ATGTGTGCTCATATGATGTCAGTTTTTGGACAGACCAGTAGGGAAAACAATGTTCTGCTAAATCTATTGAGAACAAAACGCTCCTCTGATTGTGACGATAATAACTGTTTCAATAGTATAGCCCGGAATTCCATTTGTCCGTGGCACTACAGAATAAACTTCAATGAATACAGACGCCCTAGAAGTATACCAGAGGCAATCTGTGAAAGTGATTCGCCCAGAATTTTACCAACCCACGGATTATCCTGTCTTCCTATATCAGCCCAAATTCATGTAAAACAACTTGTTTTAAATGGACATTTTCAATGGCGAAATATTGATATACGCGTAGGATGTACAGCTGTCCTACAGTAA
IL17-21-2	ATGTGTGCTCATATGTTGTCAGTTTTTGGACAGACCAGTAGGGAAAACAATGTTCTGCTAAATCTATTGAGAACAAAACGCTCCTCTGATTGTGACAATAATAACTGTTTCAATAGTATAGCCCGGAATTCCATTTGTCCGTGGCACTACAGAATAAACTTCAATGAATACAGACGCCCTAGAAGTATACCAGAGGCAATCTGTGAAAGTGATTCGCCCAGAATTTTACCAACCCACGGATTATCCTGTCTTCCTATATCAGCCCAAATTCATGTTAAACAACTTGTTTTAAATGGACATTTTCAATGGCGAAATATTGATATACGCGTAGGATGTACAGCTGTCCTACAGTAA
IL17-21-6	ATGTGTGCTCATATGTTGTCAGTTTTTGGACAGACCAGTAGGGAAAACAATGTTCTGCTAAATCTATTGAGAACAAAACGCTCCTCTGATTGTGACGATAATAACTGTTTCAATAGTATAGCCCGGAATTCCATTTGTCCGTGGCACTACAGAATAAACTTCAATGAATACAGACGCCCTAGAAGTATACCAGAGGCAATCTGTGAAAGTGATTCGCTCAGAATTTTACCAACCCACGGATTATCCTGTCTTCCTATATCAGCCCAAATTCATGTTAAACAACTTGTTTTAAATGGACATTTTCAATGGCGAAATATTGATATACGCGTAGGATGTACAGCTGTCCTACAGTAA
IL17-21-7	ATGTGTGCTCATATGTTGTCAGTTTTTGGACAGACCAGTAGGGAAAACAATGTTCTGCTAAATCTATTGAGAACAAAACGCTCATCTGATTGTGACGATAGTAACTGTTTCAATAGTATAGCCCGGAATTCCATTTGTCCGTGGCACTACAGAATAAACTTCAATGAATACAGACGCCCTAGAAGTATACCAGAGGCAATTTGTGAAAGTGATTCGCCCAGAATTTTACCAACCCACGGATTATCCTGTCTTCCTATATCAGCCCAAATTCATGTTAAACAACTTGTTTTAAATGGACATTTTCAATGGCGAAATATTGATATACGCGTAGGATGTACAGCTGTCCTACAGTAA
IL17-21-8	ATGTGTGCTCATATGTTGTCAGTTTTTGGACAGACCAGTAGGGAAAACAATGTTCTGCTAAATCTATTGAGAAAAAAACGCTCATCTGATTGTGACGATAGTAACTGTTTCAATAGTATAGCCCGGAATTCCATTTGTCCGTGGCACTACAGAATAAACTTCAATGAATACAGACGCCCTAGAAGTATACCAGAGGCAATTTGTGAAAGTGATTCGCCCAGAATTTTACCAACCCACGGATTATCCTGTCTTCCTATATCAGCCCAAATTCATGTTAAACAACTTGTTTTAAATGGACATTTTCAATGGCGAAATTTTGATATACGCGTAGGATGTACAGCTGTCCTACAGTAA
IL17-21-9	GTGTGTGCTCATATATTGTCAGTTTTTGGACAAACCAGTATGGAAAACAATGTTCTGTTAAATCTATTGAGAACAAAACGCTCCTCTGATTGTGACGATAATAACTGTTTCAATAGTATAGCCCGGAATTCAATTTGTCCGTGGCACTACAGAATAAACTTCAATGAATACAGACGCCCTAGAAGTATACCAGAGGCAATCTGTGAAAGTGATTCGCCCAGAATTTTACCAACCCACGGATTATCCTGTCTTCCTATATCAGCCCAAATTCATGTTAAACAACTTGTCTTAAATGGACATTTTCAATGGCGAAATATTGATATACGCGTAGGATGTACAGCTGTCCTACAGTAA
IL17-21-10	ATGTGTGCTCATATGTTGTCAGTTTTTGGACAGACCAGTAGGGAAAACAATGTTCTGCTAAATCTATTGAGAACAAAACGCTCCTCTGATTGTGACGATAATAACTGTTTCAATAGTATAGCCCGGAATTCCATTTGTCCGTGGCACTACAGAATAAACTTCAATGAATACAGACGCCCTAGAAGTATCCCAGAGGCAATCTGTGAAAGTGATTCGCCCAGAATTTTACCAACCCACGGATTATCCTGTCTTCCTATATCAGCCCAAATTCATGTTAAACAACTTGTTTCAAATGGACATTTTCAATGGCGAAATATTGGTATACGCGTAGGATGTACAGCTGTCCTACAGTAA
IL17-21-11	CATATATTGTCAGTTTTTGGACAGATCAGTATGGAAAACAATGTTCTGTTAAATCTATTGAGAACAAAACGCTCCTCTGATTGTGACGATAATAACTGTTTCAATAGTATAGCCCGGAATTCAATTTGTCCGTGGCACTACAGAATAAACTTCAATGAATACAGACGCCCTAGAAGTATACCAGAGGCAATCTGTGAAAGTGATTCGCCCAGAATTTTACCAACCCACGGATTATCCTGTCTTCCTATATCAGCCCAAATTCATGTTAAACAACTTGTCTTAAATGGACATTTTCAATGGCGAAATATTGATATACGCGTAGGATGTACAGCTGTCCTACAGTAA
IL17-21-12	CATATGTTGTCAGTTTTTGGACAGACCAGTAGGGAAAACAATGTTCTACTAAATCTATTGAGAACAAAACGCTCCTCTGATTGTGACGATAATAACTGTTTCAATAGTATAGCCCGGAATTCCATTTGTCCGTGGCACTACAGAATAAACTTCAATGAATACAGACGCCCTAGAGGTATACTAGAGGCAATCTGTGAAAGTGATTCGCCCAGAATTTTACCAACCCACGGATTATCCTGTCTTCCTATATCAGCCCAAATTCATGTTAAACAACTTGTTTTAAATGGACATTTTCAATGGCGAAGTATTGATATACGCGTAGGATGTACAGCTGTCCTACAGTAA
IL17-21-13	ATGTGTGCTCATATGTTGTCAGTTTTTGGACAGACCAGTAGGGAAACCAATGTTCTGCTAAATCTATTGAGAACAAAACGCTCCTCTGATTGTGACGATAATAACTGTTTCAATAGTATAGCCCGGAATTCCATTTGTCCGTGGCACTACAGAATAAACTTCAATGAATACAGACGTCCTAGAAGTATACCAGAGGCAATTTGTGAAAGTGATTCGCCTATAATTTTACCAACCCACGGATTATCCTGTCTTCCTATATCAGCCCAAATTCATGTTAAACAACTTGTTTTAAATGGACATTTTCAATGGCGAAATATTGATATACGCGTAGGATGTACAGCTGTCCTACAGTAA
IL17-21-14	ATGTGTGCTCATATGTTGTCCGTTTTTGGACAGACCAGTAGGGAAAACAATGTTCTGCTAAATCTATTGAGAACAAAACGCTCCTCTGATTGTGACGATAATAACTGTTTCAATAGTATAGCCCGGAATTCCATTTGTCCGTGGCACTACAGAATAAACTTCAATGAATACAGACGCCCTAGAAGTATACCAGAGGCAATCTGTGAAAGTGATTCGCCCAGAATTTTACCAACCCACGGATTATCCTGTCTTCCTATATCAGCCCAAATTTATGTTAAACAACTTACCTTAAATGGACAATTTCAATGGCGAAATGTTGATATACGCGTGGGATGTACAGCTGTCCGACAGTAA
IL17-21-15	CATATGTTGTCAGTTTTTGGACAGACCAGTAGGGAAAACAATGTTCTGCTAAATCTATTGAGAACAAAACGCTCCTCTGATTGTGACGATAATAACTGTTTCAATAGTATAGCCCGGAATTCCATTTGTCCGTGGCACTACAGAATAAACTTCAATGAATACAGACGCCCTAGAAGTATACCAGAGGCAATCTGTGAAAGTGATTCGCCCAGAATTTTACCAACCCACGGATTATCCTGTCTTCCTATATCAGCCCAAATTTATGTTAAACAACTTACCTTAAATGGACAATTTCAATGGCGAAATGTTGATATACGCGTGGGATGTACAGCTGTCCGACAGTAA
IL17-21-16	ATGTTCGTTCATATGTTGTCGGTTTTTGGACAGAACAAGGAAAACAATGATCTGCTTAATCTATTGAGAACAAAACGCTCATCTGATTGTGACGATAATAACTGTTTCAATAATATAGCCAGAAATTCAATTTGTCCGTGGCATTACAGAATAAACTTCAATGAATACAGACGCCCTAGAAGCATACCAGAGGCAATCTGTGATAATGATTCGCCTAGAATTTTGCCAACCCACGGACTATCCTGTCTTCCTATATCAGCCGAAATCCATGTTAAACAACTTACCTTAAATGGACAATTTCAATGGCGAAATGTTGATATACGAGTGGGATGTACAGCTGTCCTACAGTAA
IL17-21-17	ATGTTCGTTCATATGTTGTCGGTTTTTGGACAGAACAAGGAAAACAATGATCTGCTTAATCTATTGAGAACAAAACGCTCATCTGATTGTGACGATAATAACTGTTTCAATAATATAGCCAGAAATTCAATTTGTCCGTGGCATTACAGAATAAACTTCAATGAATACAGACGCCCTAGAAGCATACCAGAGGCAATCTGTGATAATGATTCGCCTAGAACTTTGCCAACCCACGGACTATCCTGTCTTCCTATATCAGCCGAAATCCATGTTAAACAACTTACCTTAAATGGACAATTTCAATGGCGAAATGTTGATATACGAGTGGGATGTACAGCTGTCCTACAGTAA
IL17-21-18	ATGTTCGCTCATATGTTGTCAGTTTTTGGACAGAACAAGGAAAACAATGATCTGCTTAATCTATTGAGAACAAAACGCTCATCTGATTGTGACGATAATAACTGTTTCAATAATATAGCCAGAAATTCAATTTGTCCGTGGCATTACAGAATAAACTTTAATGAATACAGACGCCCTAGAAGCATACCAGAGGCAATCTGTGATAATGATTCGCCTAGAATTTTGCCAACCCACGGACTATCCTGTCTTCCTATATCAGCCGAAATCCATGTTAAACAACTTACCTTAAATGGACAATTTCAATGGCGAAATGTTGATATACGCGTGGGATGTACAGCTGTCCTACAGTAA
IL17-21-19	ATGTGTGCTCATATGTTGTCAGTTTTTGGACAGAACAAGGAAAACAATGATCTGCTTAATCTATTGAGAACAAAACGCTCATCTGATTGTAACGATAATAACTGTTTCAATAATATAGCTAGAAATTCAATTTGTCCGTGGCATTACAGAATAAACTTCAATGAATACAGACGCCCTAGAAGCATACCAGAGGCAATCTGTGATAATGATTCGCCTAGAATTTTGCCAACCCACGGACTATCCTGTCTTCCTATATCAGCAGAAATCCATGTTAAACAACTTACCTTAAATGGACAATTTCAATGGCGAAATGTTGATATACGCGTGGGATGTACAGCTGTCCTACAGTAA
IL17-21-20	ATGTGTGCTCATATGTTGTCAGTTTTTGGACAGAACAAGGAAAACAATGATCTGCTTAATCTATTGAGAACAAAACGCTCATCTGATTGTGACGATAATAACTGTTTCAATAATATAGCTAGAAATTCAATTTGTCCGTGGCATTACAGAATAAACTTCAATGAATACAGACGCCCTAGAAGCATACCAGAGGCAATCTGTGATAATGATTCGCCTAGAATTTTGCCAACCCACGGACTATCCTGTCTTCCTATATCAGCAGAAATCCATGTTAAACAACTTACCTTAAATGGACAATTTCAATGGCGAAATGTTGATATACGCGTGGGATGTACAGCTGTCCTACAGTAA
IL17-21-21	GTGTTTGCCTACCTGTTGTCTGTATATGGACAGAACAGCAGGGGACACAATGTTCTGCTTAATCTATTGAGAACAAAACGCTCATCTGATTGTGACGATAATAACTGTTTCAATAATATAGCCAGAAATTCAATTTGTCCGTGGCATTACAGAATAAACTTCAATGAATACAGACGCCCTAGAATCATAGCAGAGGCAATCTGTGATAGTAATTCGCCTAAAATTTTACCAACCCACGGACTATCCTGTCTTCCTATATCAGCCGAAATTCATGTTAAACAACTTGCCTTAAATGGACAATTTCAATGGCGAAATGTTGATATACACGTAGGTTGTACTGCCGTTCTGCGGTGA
IL17-21-22	GTGTTTGCTTACATGTTGTCCGTATATGGACAGAACAGCAGGGGACACAATGTTCTGCTAAATCTATTGAGAACAAAACGCTCATCTGATTGTGACGATAATAACTGTTTCAATAATATAGCCAGAAATTCAATTTGTCCGTGGCATTACAGAATAAACTTTAATGAATACAGACGCCCTAGAAGCATACCAGAGGCAATCTGTGATAATGATTCGCCTAGAATTTTGCCAACCCACGGACTATCCTGTCTTCCTATATCAGCCGAAATTCATGTTAAACAACTTGCCTTAAATGGACAATTTCTATGGCGAAATGTTGATATTCGCGTAGGTTGTACTGCCGTTCTGCGGTGA
IL17-21-23	ATGTTTTCTCACATGTTGTCAGTATGTGGACAGAACAGCACGGAAAACAATGTTCTGCTAAATTTGTTGAGAACAAAACGCTCATCTGACTGTGACAATAGTAACTGTTTTATTAATATAGCCAGAAATTCAATTTGTCCGTGGCATTACAGAATAGACTTCAATGAATACAGACGCCCTAGAAGCATACCAGAGGCAATCTGTGATAGTGATTCGCCTAGAATTTTCCCAACTCATGGATTATCCTGTCTTCCTATATCAGCCGAAATCTATGTTAAACAACTTACCTTTAATGGACAATTTCAATGGCGAAATGTTGATATACGCGTAGGATGTACTGCCGTTCTACAGTGA
IL17-21-24	ATGTTTTCTCACATGTTGTCAGTATATGGACAGAACAGCACGGAAAACAATGTTCTGCTAAATTTGTTGAGAACAAAACGCTCATCTGACTGTGACAATAGTAACTGTTTTATTAATATAGCCAGAAATTCAATTTGTCCGTGGCATTACAGAATAAACTTCAATGAATACAGACGCCCTAGAAGCATACCAGAGGCAATCTGTGATAGTGATTCGCCTAGAATTTTCCCAACTCATGGATTATCCTGTCTTCCTATATCAGCCGAAATCTATGTTAAACAACTTACCTTTAATGGACAATTTCAATGGCGAAATGTTGATATACGCGTAGGATGTACTGCCGTTCTACAGTGA
IL17-21-25	ACGTTTTCTCACATGTTGTCAGTATATGGACAGAACAGCACGGAAAACAATGTTCTGCTAAATTTGTTGAGAACAAAACGCTCATCTGACTGTGACAATAGTAACTGTTTTATTAATATAGCCAGAAATTCAATTTGTCCGTGGCATTACAGAATAAACTTCAATGAATACAGACGCCCTAGAAGCATACCAGAGGCAATCTGTGATAGTGATTCGCCTAGAATTTTCCCAACTCATGGATTATCCTGTCTTCCTATATCAGCCGAAATCTATGTTAAACAACTTACCTTTAATGGACAATTTCAATGGCGAAATGTTGATATACGCGTAGGATGTACTGCCGTTCTACAGTGA
IL17-21-26	ATGTTTTCTCACATGTTGTCAGTATATGGACAGAACAGCACGGAAAACAATGTTCTGCTAAATTTGTTGAGAACAAAACGCTCATCTGACTGTGACAATAGTAACTGTTTTATTAATATAGCCAGAAATTCAATCTGTCCGTGGCATTACAGAATAAACTTCAATGAATACAGACGCCCTAGAAGCATACCAGAGGCAATCTGTGATAGTGATTCGCCTAGAATTTTCCCAACTCATGGATTATCCTGTCTTCCTATATCAGCCGAAATCTATGTTAAACAACTTACCTTTAATGGACAATTTCAATGGCGAAATGTTGATATAAGCGTAGGATGTACTGCCGTTCTACAGTGA
IL17-21-27	ATGTTTTCTCACATGTTGTCAGTATATGGACAGAACAGCACGGAAAACAATGTTCTGCTAAATTTGTTGAGAACAAAACGCTCATCTGACTGTGACAATAGTAACTGTTTTATTAATATAGCCAGAAATTCAATTTGTCCGTGGCATTACAGAATAAACTTCAATGAATACAGACGCCCTAGAAGCATACCAGAGGCAATCTGTGATAGTGATTCGCCTAGAATTTTCCCAACTCATGGATTATCCTGTCTTCCTATATCAGCCGAAATCTATGTTAAACAACTTACCTTTAATGGACAATTTCAATGGCGAAATGTTGATATAAGCGTAGGATGTACTGCCGTTCTACAGTGA
IL17-21-28	ATGTTTTCTCACATGTTGTCAGTATATGGACAGAACAGAACGGAAAACAATGTACTGCTAAATTTGTTGAGAACAAAACGCTCATCTGACTGTGACAATAGTAACTGTTTTATTAATATAGCCAGAAATTCAATTTGTCCGTGGCATTACAAAATAAACTTCAATGAATACAGACGCCCTAGAAGCATACCAGAGGCAATCTGTGATAGTGATTCGCCTAGAATTTTCCCAACTCATGGATTATCCTGTCTTCCTATATCAGCCGAAATCTATGTTAAACAACTTACCTTTAATGGACAATTTCAATGGCGAAATGTTGATATAAGCGTAGGATGTACTGCCGTTCTACAGTGA
IL17-21-29	ATGTTTTCTCACATGTTGTCAGTATATGGACAGAACAGCACAGAAAACAATGTTCTGCTAAATTTGTTGAGAACAAAACGCTCATCTGACTGTGACAATAGTAACTGTTTTATTAATATAGCCAGAAATTCAATTTGTCCGTGGTATTACAGAATAAACTTCAATGAATACAGACGCCCTAGAAGCATACCAGAGGCAATCTGTGATAGTGATTCGCCTAGAATTTTCCCAACTCATGGATTATCCTGTCTTCCTATATCAGCCGAAATCCATGTTAAACAACTTACCTTTAATGGACAATTTCAATGGCGAAATGTTGATATACGCGTAGGATGTACTGCCGTTCTACAGTGA
IL17-21-30	ATGTTTTCTCACATGTTGTCAGTATATGGACAGAACAGCAAGGAAAACAATGTTCTGCTAAATTTGTTGAGAACAAAACGCTCATCTGACTGTGACAATAGTAACTGTTTTATTAATATAGCCAGAAATTCAATTTGTCCGTGGCATTACAGAATAAACTTCAATGAATACAGACGCCCTAGAAGCATACCAGAGGCAATCTGTGATAGTGATTCGCCTAGAATTTTCCCAACTCATGGATTATCCTGTCTTCCTATATCAGCCGAAATCCATGTTAAACAACTTACCTTTAATGGACAATTTCAATGGCGAAATGTTGATATACGCGTAGGATGTACTGCCGTTCTACAGTGA
IL17-21-31	ATGTTTTCTCACATGTCGTCAGTATATGGACAGAACAGCACGGAAAACAATGTTCTGCTAAATTTGTTGAGAACAAAACGCTCATCTGACTGTGACAATAGTAACTGTTTTATTAATATAGCCAGAAATTCAATTTGTCCGTGGCATTACAGAATAAACTTCAATGAATACAGACGCCCTAGAAGTATACCAGAGGCAATCTGTGATAGTGATTCGCCTAGAATTTTCCCAACTCATGGATTATCCTGTCTTCCTATATCAGCCGAAATCTATGTTAAACAACTTACCTTTAATGGACAATTTCAATGGCGAAATGTTGATATACGCGTAGGATGTACTGCCGTTCTACAGTGA
IL17-21-32	CACATGTTGTCAGTATATGGACAGAACAGCACGGAAAACAATGTTCTGCTAAATTTATTGAGAACAAAACGCTCATCTGACTGTGACAATAGTAACTGTTTTATTAATATAGCCAGAAATTCAATTTGTCCGTGGCATTACAGAATAAACTTCAATGAATACAGACGCCCTAGAAGCATACCAGAGGCAATCTGTGATAGTGATTCGCCTAGAATTTTCCCAACTCATGGATTATCCTGTCTTCCTATATCAGCCGAAATCCATGTTAAACAACTTACCTTTAATGGACAATTTCAATGGCGAAATGTTGATATACGCGTAGGATGTACTGCCGTTCTACAGTGA
IL17-21-33	ATGTTTGCTCACATGTTGTCCGTCTATGGACAGAACAGCAGGGAAAACAATGTTCTCCTAAATTTACTGAGAACAAAACGCTCATCTGACTGTGACAATAGTAACTGTTTTATTAATATAGCCAGAAATTCAATTTGTCCGTGGCATTACAGAATAAACTTCAATGAATACAGACGCCCTAGAAGCATACCAGAGGCAATCTGTGATAGTGATTCGCCTAGAATTTTCCCAACTCATGGATTATCCTGTCTTCCTATATCAGCCGAAATCCATGTTAAACAACTTACCTTAAATGGACAATTTCAATGGCGAAATGTTGATATACGCGTAGGATGTACTGCCGTTCTACAGTGA
IL17-21-34	ATGTTTTCTCACATGTTGTCAGTATATGGACAGAACAGCAAGGACAACAATGTTCTGCTAAATTTGTTGAGAACAAAACGGTCATCTGACTGTGACAATAGTAGCTGTTTTATTAATATAGCCAGAAATTCAATTTGTCCGTGGCATTACAGAATAAACTTTAATGAATACAGACGCCCTAGAAGCATACCAGAGGCAATCTGTGATAGTGATTCGCCTAGAATTTTGCCAACTCATGGATTATCCTGTCTTCCTATATCAGCCGAAATCCATGTTAAACAACTTACCTTTAATGGACAATTTCAATGGCGAAATGTTGATATACGCGTAGGATGTACTGCCGTTTTTCAGTGA
IL17-21-35	ATGTTTTCTCACATGTTGTCAGTATATGGACAGAACAGAACGGAAAACAATGTACTGCTAAATTTTTTGAGAACAAAACGCTCATCTGACTGTGACAATAGTAACTGTTTTATTAATATAGCCAGAAATTCAATTTGTCCGTGGCATTATCAAATAAACTTCAATGAATACAGACGCCCTAGAAGCATACCAGAGGCAATCTGTGATAGAGATTCGCCTAGAATTTTCCCAACTCATGGATTATCCTGTCTTCCTATATCAGCCGAAATCTATGTTAAACAACTTACCTTTAATGGACAATTTCAATGGCGAAATGTTGATATACGCGTAGGATGTACTGCCGTTCTACAGTGA
IL17-21-36	ATGTTTTCTCACATGCTGTCAGTTTATGGACATAACGAGGAAAACAATGATCTGCTAAATCTATTGAGAACAAAACGCTCATCTGATTGTGAGGATAGTAACTGTTCCAATGATATAGCCAGGAATTCAATTTGTCCGTGGCATTACAGGATAAACTTCAATGAATACAGACGCCCTAGAAGCATACCAGAGGCAATCTGTGATAGCGATTCGCCTAGAATTTTGTCAACCCACGGATTATCCTGTCTTCCAATATCAGCCGAAATCCATGTTAAACAGCTTGCCTTAAATGGACAATTTCAATGGCGAAATGCTGATATTCGCGTGGGATGTACGGCCGTCCTGCGGTGA
IL17-21-37	ATGTTTTCTCACATGCTGTCAGTTTATGGACATAACGAGGAAAACAATGTTCTGCTAAATCTATTGAGAACAAAACGCTCCTCTGATTGTGAGGATAGTAACTGTTTCAATGATATAGCCAGGAATTCAATTTGTCCGTGGCATTACAGAATAAACTTCAATGAATACAGACGCCCTAGAAGCATACCAGAGGCAATCTGTGATAGCGATTCGCCTAGAATTTTGTCAACCCACGGATTATCCTGTCTTCCAATATCAGCCGAAATCCATGTTAAACAGCTTGCCTTAAATGGACAATTTCAATGGCGAAATGCTGATATTCGCGTGGGATGTACGGCCGTCCTACGGTGA
IL17-21-38	ATGTTTTCTCACATGCTGTCAGTTTATGGACATAACGAGGAAAACAATGATCTGCTAAATCTATTGAGAACAAAACGCTCATCTGATTGTGAGGATAGTAACTGTTTCAATGATATAGCCAGGAATTCAATTTGTCCGTGGCATTACAGGATAAACTTCAATGAATACAGACGCCCTAGAAGCATACCAGAGGCAATCTGTGATAGCGATTCGCCTAGAATTTTGTCAACCCACGGATTATCCTGTCTTCCAATATCAGCCGAAATCCATGTTAAACAGCTTGCCTTAAATGGACAATTTCAATGGCGAAATGCTGATATTCGCGTGGGATGTACGGCCGTCCTACGGTGA
IL17-21-39	ATGTTTTCTCACATGCTGTCAGTTTATGGACATAACGAGGAAAACAATGTTCTGCTAAATCTATTGAGAACAAAACGCTCCTCTGATTGTGAGGATAGTAACTGTTTCAATGATATAGCCAGGAATTCAATTTGTCCGTGGCATTACAGGATAAACTTCAATGAATACAGACGCCCTAGAAGCATACCAGAGGCAATCTGTGATAGCGATTCGCCTAGAATTTTGTCAACCCACGGATTATCCTGTCTTCCAATATCAGCCGAAATCCATGTTAAACAGCTTGCCTTAAATGGACAATTTCAATGGCGAAATGCTGATATTCGCGTGGGATGTACGGCCGTCCTACGGTGA
IL17-21-40	ATGTTTTCTCACATGCTGTCAGTTTATGGACATAACGAGGAAAACAATGATCTGCTAAATCTATTGAGAACAAAACGCTCATCTGATTGTGAGGATAGTAACTGTTTCAATGATATAGCCAGGAATTCAATTTGTCCGTGGCATTACAGGATAAACTTCAATGAATACAGACGCCCTAGAAGCATACCGGAGGCAATCTGTGATAGCGATTCGCCTAGAATTTTGTCAACCCACGGATTATCCTGTCTTCCAATATCAGCCGAAATCCATGTTAAACAGCTTGCCTTAAATGGACAATTTCAATGGCGAAATGCTGATATTCGCGTGGGATGTACGGCCGTCCTACGGTGA
IL17-21-41	TTGTTTTCTCACATGCTGTCAGTTTATGGACATAACGAGGAAAACAATGTTCTACTAAATCTATTGAGAACAAAACGCTCATCTGATTGTGAGGATAGTAACTGTTTCAATAATATAGCCAGGAATTCAATTTGTCCGTGGCATTACAGGATAAACTTCAATGAATACAGACGCCCTAGAAGCATACCAGAGGCAATCTGTGATAGCGATTCGCCTAGAATTTTGTCAACCCACGGATTATCCTGTCTTCCAATATCAGCCGAAATCCATGTTAAACAGCTTGCCTTAAATGGACAATTTCAATGGCGAAATGCTGATATTCGCGTGGGATGTACGGCCGTCCTACGGTGA
IL17-21-42	ATGTTTTCTCACATGCTGTCAGTTTATGGACATAACGAGGAAAACAATGATCTGCTAAATCTATTGAGAACAAAACGCTCATCTGATTGTGAGGATAGTAACTGTTTCAATAATATAGCCAGGAATTCAATTTGTCCGTGGCATTACAGGATAAACTTCAATGAATACAGACGCCCTAGAAGCATACCAGAGGCAATCTGTGATAGCGATTCGCCTAGAATTTTGTCAACCCACGGATTATCCTGTCTTCCAATATCAGCCGAAATCCATGTTAAACAGCTTGCCTTAAATGGACAATTTCAATGGCGAAATGCTGATATTCCCGTGGGATGTACGGCCGTCCTACGGTGA
IL17-21-43	ATGTTTGCTCACATGCTGTCAGTTTATGGACATAACGAGGAAAACAATGTTCTGCTAAATCTATTGAGAACAAAACGCTCATCTGATTGTGAGGATAGTAACTGTTTCAATAATATAGCCAGGAATTCAATTTGTCCGTGGCATTACAGGATAAACTTCAATGAATACAGACGCCCTAGAAGCATACCAGAGGCAATCTGTGATAGCGATTCGTCTAGAATTTTGTCATCCCACGGATTATCCTGTCTTCCAATATCAGCCGAAATCCATGTTAAACAGCTTGCCTTAAATGGACAATTTCAATGGCGAAATGCTGATATTCGCGTGGGATGTACGGCCGTCCTACGGTGA
IL17-21-44	ATGTTTTCTCACATGCTGTCAGTTTATGGACATAACGAGGAAAACAATGTTCTGCTAAATCTATTGAGAACAAAACGCTCATCTGATTGTGAGGATAGTAACTGTTTCAATAATGTAGCCAGGAATTCAATTTGTCCGTGGCATTACAGGATAAACTTCAATGAATACAGACGCCCTAGAAGCATACCAGAGGCAATCTGTGATAGAGATTCGCCTAGAATTTTGTCAACCCACGGATTATCCTGTCTTCCAATATCAGCCGAAATCCATGTTAAACTGCTTGCCTTAAATGGACAATTTCAATGGCGAAATGCTGATATTCGCGTGGGATGTACGGCCGTCCTACGGTGA
IL17-21-45	ATGTTTGCTCACATGCTGTCAGTGTATGGACATAACGAGGAAAACAATGTTTGGCTAAATCTATTGAGAACAAAACGCTCATCTGATTGTGAGGATAGTAACTGTTTCAATAATATAGCCAGGAATTCAATTTGTCCGTGGCATTACAGGATAAACTTCAATGAATACAGACGCCCTAGAAGCATACCAGAGGCAATCTGTGATAGCGATTCGCCTAGAATTTTGTCAACCCACGGATTATCCTGTCTTCCAATATCAGCCGAAATCCATGTTAAACAGCTTGACTTAAATGGACAATTTCAATGGCGAAATGCTGATATTCGCGTGGGATGTACGGCCGTCCTACGGTGA
IL17-21-46	ATGTTTTCTCACATGCTGTCAGTTTATGGACATAACGAGGAAAACAATGTTCTACTAAATCTATTGAGAACAAAACGCTCATCTGATTGTGAGGATAGTAACTGTTTCAATAATATAGCAAGGAATTCAATTTGTCCGTGGCATTACAGGATAAACTTCAATGAATACAGACGCCCTAGAAGCATACCAGAGGCAATCTGTGATAGCGATTCGCCTAGAATTTTGTCAACCAACGAATTATCCTGTCTTCCAATATCAGCCGAAATCCATGTTAAACTGCTTGCCTTAAATGGACAATTTCAATGGCGAAATGCTGATATTCGCGTGGGATGTACGGCCGTCCTACGGTGA
IL17-21-47	ATGTTTTCTCACATGCTGTCAGTTTATGGACATAACGAGGAAAACAATGATCTGCTAAATCTATTGCGCTCATCTGATTGTGAGGATAGTAACTGTTTCAATGATATAGCCAGGAATTCAATTTGTCCGTGGCATTACAGGATAAACTTCAATGAATACAGACGCCCTAGAAGCATACCAGAGGCAATCTGTGATAGCGATTCGCCTAGAATTTTGTCAACCCACGGATTATCCTGTCTTCCAATATCAGCCGAAATCCATGTTAAACAGCTTGCCTTAAATAGACAATTTCAATGGCGAAATGCTGATATTCGCGTGGGATGTACGGCCGTCCTACGGTGA
IL17-21-48	ATGTTTGCTCACATGCTGTCAGTTTATGGACAGAACAGCAGGGAAAACAATGTTCTGCTAAATCTATTGAGAACAAAACGTTCATCTGATTGTGAGGATAGTAACTGTGTCAATAATATAGCCAGGAATTCAATTTGTCCGTGGCATTACAGGATAAACTTCAATGAATACAGACGCCCTAGAAGCATACCGGAGGCAATCTGTGATAGCGATTCGCCTAGAATTTTGTCAACCCACGGATTATCCTGTCTTCCAATATCAGCCGAAATTCATGTTAAAAAGCTTGCCTTAAATGGACAATTTCAATGGCGAAATGTTGATATTCGCGTAGGATGTACGGCTGTCCTATGGTGA
IL17-21-49	GTCTTTGCCTACCTGTTGTCTGTATATGGACATAACAGCAGGGGACACAATGTTCTTCTAAATCTATTGAGAACAAAACGCTCATCTGATTGTGACGATAGTAACTGTTTCAATAATATAGCCAGAAATTCAATCTGTCCGTGGCATTACAGAATAAACTTCAATGAATACAGACGGCCTAGAAGCATACCAGAGGCAATCTGTGATAGTAATTCGCCTAAAATTTTGCCAACCCACGTACTATCCTGTCTTCCTATATCAGCCGAAATTCATGTTAAACAACTTGCCTTAAATGGACAATTTCAATGGCGAAANNNNNNNNNNNNNNNNNNNNNNNNNNNNNNNGGCGAAATGTTGATATACACGTAG
IL17-21-50	ATGTTTGCACACACGTTTTCCGTTTATGGACAGAACAGCAGGGGAAACAATGTTCTTCTTAATCTATTGAGAACAAAACGCTCAGCAGAGTGTGACGATAGTAACTGTTTCAATAGTTTAGCCAGACATTCGATTTGTTCGTGGCATTACAGAATAAACTACAATGAATACAGACGCCCTAGAAGCATACCAGAGGCAATATGTGATAGTAATTCGCCTATAATTTTACCAACCCACGGATTATCCTGTCTTCCTATATCAGCTGAAATCCATGTTAAACAACTTGCCTTAAATGGACAATTTCAATGGCGAAAAGTTGATATACACGTAGGATGTACTGCCGTTCTACAGTGA

## Sheet: Supplementary Data 2
Supplementary Data 2. IL-17 representative sequences for each isoform retrieved from the mussel reference genome
Name	Seq
IL17-1	ATGAGACTTCGTTTGCAACAGATTTCTACATTGATTGTTTTTATTTTACTGTTGGACTACATCATGATTGTTGCAAGTGCCAGTATCAATAAATGTACTCGGCCAAGTCGACGAACAATGAGACGGATACGAGCTGAGTTCTTTCGTAAACTTAAGAGAAGGTTACACGATAGTTTTGGATCATTAACACACCTTACACAACAAACTCTTCGAAGTTCAACCAATGAAGGACAGAAATATATCCGTAAACGAAACATTAGTGATGACCCAAAAGAAGGAAGATGCCCAAGAAATAAATATGTAGAAGAATCGTGTCCGCATTACTTTGTTTTAGATATAGACGATAATAGGATACCAGAAGTAATTGTCCAAGCTAAATGTAAATGTTCTAAGTGCCTG…
Il17-2	ATGCTTGTGTATGTCTCTGTCGCTGTATTGTGTTATACTGCTCTAGTAGTTTCAACACCACTGCCTTGTCAAGACCCAGCCAACCTCGACGGGATGTGGAAAAAATTGCAAGCTGAAAACGGAAATAACGTATTGGAACGTATACCTTATGAGGTTTCCAATCTCAAACAAGAATTAGTCAACGGGAAGTTAACATTTGGTGAAACATCTTGCCCAAGTAATTCGTTAGAGTTACTGAAAACAATAGGTGCCTCTCTATATCACAGATCCACATGTCCGTACTATTACGTTATGGAAGAGGATACTAAACGCTATCCTAAAATGATAACAGAAGTACGCTGTCGTTGTCAAGGTTGTCTAGAGAAATCAGGACAAAGCGATTCCAATGTATGCGAACCT…
IL17-3	ATGAATTTTATCAATATCCTTAAAGCTGTCGTACTATTCATCTTCTACAGTTTCATATCTGTCAAAGGTGCCCCCACATGTACAGATCCATCAAATTTACAGACCAGATTCAATAGTTTAAATGGAGGTGTAGATTACAGATCATTATTTTTCACGGAAGGTTGGACACAGAACACACTAGAAGCTGACTTCGGTCAACTTGTATATTTTGGTATAGATAAAGCTCAAAGCAGCTGTCCTTCAACATTTTTAAAAGGATCTAATCTTCCTTTAATGGTACGTACATCATGCCCATGGTATTTAGAGAAGACGCCATACAGCGCTGAAACATTCCCTCATGAACTCTACAGAGCCAGCACTAAATGTACCAAGTGTATAGATGCTTCCGGGGATCAAAAA…
IL17-4	ATGTTGTTCCTGTTCGTTTTTCCATCAGAAGGACGTTCATTACATGTAAGACACTGTCAGCAACCTGACGATATAGAGGAGGCTTTCAATAATCTCAGGAATCAATTAGATCTAACCGTACTATCTAATGCAGAAAGTACAGAAATCATACCATGCCCTTCTCAAACTCTGAGTCATCATGGCGACCCTCAAAGACTGCGCTCTACTTGTCCCTGGATATGGGAAGCAAATATAGACAACACAAGATACCCACAAAAAATTTACAATGCCCGTTGTATATGTAGAAACTGTATAGGTTCATCAACAAAATATCATTGTGAATCGATTTTTACACATGTGAAGGTTTTCAGAATTCTAAACTGTGTAAATGGTTTACTGCGATACGTTCAAGATGAACAA…
IL17-5	ATGAATTACTTTGATGTTGTCTGTTATATATCAGTATTAATTTCGACATATTTCAACAATGTACAGAGCTGTAATTGCACAGAGCCATCTCAGAAGGATCTTGAAAACAGATTTAATTCTATAAATGATAATCTAAACATGAAATCGTTATTCATGTATGAAGGCTGGGAAAATTCTACACTTAACAAAACATTTGAAGAACTCTTACTCCAATCTACAGAATATCGGAATAGTGGTACATGCCCAAAGAGACATATGAAAACATCAGAGAGTTTGAGTCTACGCACGTCATGTCCGTGGTTTCCACACATGGATACCATGGAGACCAGATATCCAAAGACTATATATGTAGCTAAAACCCACTGTAAATCATGTATAACAACAGATAGTCTTCAAAAT…
IL17-6	ATGTACCATGACTCTGCATGCAGGAAACGACTCTGTTCAGAACCAGACAATCTCCATGAACGTTTTCTTAGAATAAACAAAGGACTGGACATTAAAAACATTCTAATGACAGACCATCAATATAACAATACCCAGGACATTTATCAATTACAGTTCCTCAGCAAGGCCCATGACATAAGTAGAAAATGTCCATCAACGACATTAAAGGGGGATTACCCGGTCATGTTCCGGTCAACGTGTCCGTGGTTCCTTGATACTGATACTAATAAACATAGATACCCGAAAGATATTATATTTGCCAATACAAGATGTAATAGAGGATGTATTGGTGGGAAGAAAGGACAAGTCTGTGAGAAAATCCAAGTACCAATTAAAGTGTTAGAGCAGACGTGTTGCAAA…
IL17-7	ATGGAAATTCAAACAATATTATTTTTTGGGACGCTGATATGTGCCTTCTGGTCTATTGGCGACTGTGCAGCAATAAGGGATCAAAAGTGCCTTGATCCAAAAGATCTACAAAAACGTTTGGAAAAGTTGAACAGTGGTCTAGATTTCAAACGCTTGCTCATACCGCACGAGTATACAGATCTGGATGCTGAATTTAACTTTCTTTACACTTTTACAAATACACACGCAATAAAGCAGAAATGTCCTTCCACATTTGTCAAGGGAAACTATCCAGTGATGTTTAGAAGTTCCTGTCCATGGTTTATCGATGTTGATTGGAGCAACGAAAGATATCCCAATCAAATTGAATTCGCCAACACCAGATGCCGAACATGTATTGGTTCTGGCGGACAACAGGGC…
IL17-8	ATGCAGTACTATCAGAGGGCAATGCAATAAAACCAGATCGTTCCAAACTCTGACACAAGAAACACGGTATATGCTACCAGGTGCTGTTATGAGTTATGCAAACGGCGAATTGAAATCAATTAACCAATCATTTGTCAATATCAAACGCAGACCTTTATATCCATCTAAATGTAGAGTGCAACTCAATTATCAGGGATATTCACAAAGGGCGTTATGTCCTTGGACTTTTGTGCGGAATATAGACGAAAACAGAATTCCAAGGGAAATAACTGAAGCAAAATGTCTGAAAAAATTTCGACTCGGAAAGACATGTCAATGTACAGAAATCAAATTTTACACTTATGTTTTACGAACTGTCATAAATAATGATGGCGCGTATCAAAATAAATCTATGTTAGA…
IL17-9	ATGACAACCGGAAGTATGTGCCATGCAACAGTTAATACGACACTTTTTGAGCGACAGCTACAACACTTGCACTATTTACCAAATGACGTGAGATTTCCAAATCACTCACAAAATGCAAATGTTGATGATACAAGATGTAATATGGTTCCAAGTATATCACCAGTATTTTTAAACGAAAGATCAATATGTCCTTGGGACATGATAGAAGACGTCAATGAAAACCGATATCCTCAAGTTTTAAATTTTGCTAGATGTCGATGCTCTAAATGTTTGTCACAATACGGTAATTTTGAATGTCGTCCAGTGTCATACAGGATACCTGTTTTTGAAAAACGTTGTGTTGGCAATAAACTTGAGTATATTAAAACTTACACAGATGTTCCAGTTGGTTGCACTTGT…
IL17-10	ATGGCCATGATTATACTACACTTACTATGTTTGTTTCAACTATCGTTCAACGTCGATTCAACTGAAGACCTTTCTTGTGGTAACAGGTCATTACAATCACTCAAACTTGAGTCAAAGGCAATTTTACCAGGACAAGTTCTTAGCTATAAAAACGGTCAGTTACCCATTATACAGAAAAAGTACCGAACCATGACTAAACAGACTTTGGCTATGGATTGTTCAATCCCTGGAGCATACAACCACATTTCCCAGAGAACCGCTTGTCCTTGGAGATTTGTTCTGAATATTGACGAACACAGAATTCCAAGAGAAATATACGAAGCCCAGTGTAGTACTGCGAGCTGTCTTGGGTCTACAATTAACGGTTGCAGACGTCAAAAGTGCGAGGAAATCAAACAT…
IL17-11	ATGATTCAAACTGCCCATTTAACCGCATCATGCAGAGACCCTGAATCATTCAACGTACATCAACTTCATTTTACTTCCGACAATATCACAGCAACAGTCAAATTCGTATTACCAAGTAACTCAGACATCCTTCATGGATATGGCACTTTATACAAAGTACCAGAACATTTGATAAACATCAGATACGAAACAGAATTTAAACTTGGAGAATGCATTGATTATCGGAGACGTGTATTTCGTGAGGAATTGGCGCACGAGCCGATCTCCGTTGGTAGTACATGTCCGTGGTACTATAGAAAGAATATTGATGAAAACAGATTGCCAAACATTTTATATGATGTTGAATGCATCTGTGATAACTGTATCGGTCACAGATTTGGGAGAACTTGTCAAAAAATA…
IL17-12	ATGAAGATAAACATCGTATGTTATGTTATGATAGTTTTACTGTCGATAATTCAAACTGCCTTCTTGACCGTACCTTGTAGAGAACCTTCACCATTCAACTTGCCTCAACAACATTTTACTACAAATAATATTACAAGGACGAGCAAATTCATTTTACCACGTGGTTCAGACATCCTCCCTGGATATGGTACATTGTATAAAGTTCCCGAACATTTGATCAACATCAAATACGAAACAGAATTTAAACTTGGAGAATGCAATGATTATCGAAGACGCGTGTTTCGTGAACATTTTGCCAATGAACCGATGTCTGTGGGCAGTACTTGCCCATGGTACTATAGAAAGAACATTGATGAAAACAGGTTGCCCAAACATATATATGATGTAGAATGTGTTTGT…
IL17-13	ATGCTAAGAATGATGACAAATACGGAATCGAAAAGAATACTGCTTCTTTTCACACTGGCCTTGATTAGAGGAAACAGATCCCAAATTATAGAAAACCAATGTCGAATTTCGCAGGAAACCATTTCATTTGAGAGACAGCTTTATCATTTGCACTATCTCCCGAGCAATGTCCGTTTTCCTACTCAATTACAAAATACGATTGTTGATGACTCCCAATGTACTGCCTTTCCAGTTGTATCGCCGATATTTTTAAACGAACACTCGGTGTGTCCTTGGGATATGATAGAAGATATCGATGAAAACCGATATCCCCAAGTTCTTAACTTTGCTAAATGTCGCTGTTCACATTGTTTATCGCCATTAGGAGACTATGAATGTCGACCAATCTCATATAGAATT…
IL17-14	ATGAATACGGTTGTAGCTTTGATAACTTTATTTGTGACTATTTGTTCTCCATATCCAACACATGTGAGATTGAATTCCAACATACGAACATTGAATACACTTACAAATGAAACAAAGGCAATAATGGCGGAGAACATGGATTACAGACAGGGACAATTACCTTTCATTCCAGATTCCTATAAACACATTACAGAAACAAATTATCCAATCACGTGTGACCCTAGTTACGTCCATATGGCGGAGAGGTCAACCTGTCCTTGGCGATTTCAGAAAAACGTTGACAATAACAGGATTCCAGTAGAAATAACAGAAGCGGTGTGTCGTGTCAGAAATACGAATGCTTGTGGTTCAACCACTACGGGATTACAAAACATAAGAAACGGCTGTGAAAAACAAGAA…
IL17-15	ATGTACTATGTGGCTGCACCATTTGTATCTGCCATTGCGATGCCGTTAACGTGTAAACGTCCTAACAAAGCAACAATGAGGAAAATAAAATCAGACTATCTAATCAAGAGAGGTTCTTATTTTTCTGATAGTTTTAATTTATTATACAAACATAATAAAAGGACAGATCGACAGATCCCTGCTGAATTTAAATCAAACAGAACACTTAACTTTGAATGGATTCCCAAAATGTGTCCGCTTGAAAGGAATGATAATCCATGTCCCCACTATTATGCATTAGACGTAGACGATAACAGAATTCCAAAAATGTTACTTCAGGCAAAATGTAGATGTTCCGAATGTAGTCTTAATGATGGTGTGAATAAAGGTGAAAGCAGCTTTGAATGTTCAGAGGTATTC…
IL17-16	ATGAATTTAATCAATATCCTTAAAATTGCCAAAGTATACATTACATATTGTATCGTGTTCGTCAATAGTGCACCAACATGTACAGACCCTAAAGACGTACAGGCTAAATTCAACAGTATAAACGGAGGAGTAGATTACAGGACATTATTTTTCACTGACGGCTGGAAACAAGACACAATGGTCAGTGATTTTGAGAAACTGGTATCTATGAGGGAAGACTTTACTAAAATTGGTTGTCCTTCAACATTTTTAGAAGGTTTTAATCTCCCATTAATGGCACGTACATCATGCCCTTGGTTTTTAGAGCAAACGCCATACATTGCTGAAACATATCCCCATACACTCTATAGAGCTGCTACCAAATGTACTAAATGTATAGATGCTTCTGGCGATCAGAAA…
IL17-17	ATGATTATTAAAACAGTGATAGCATACATCACATGCTGTATAGTTTCCGCTAATAGTGCTCTGACATGTACAGATCCTCCAGACTTACAATCTCAATTCAACAGTTTAAACGGAGGTGTAGATTACCGGACAGTATTTTTCGCGGAAGGTTGGACACAACACACACTAAATAGATCGTTTGTTCAACTTGTAACCCACGGAATCGATAACACTAAAAGCAGATGTCCTTCGACATTTTTAAAAGGATCGAATCTCCCACTAATGGTACGTACATCATGCCCTTGGTATTTAGAGAAGACGCCATACAGCGCTGAAAGATTTCCCCATGAACTCTACAGAGCTAGCACTAAATGTACTAGATGTATTGATTCTTCTGGAGATGAGACATGTTCGCCAATT…
IL17-18	ATGATTTTAAAAGTTTATAGTACTAGTGATAATATTGGAGAAATCAGAAACCGTAATATCGCAGATATCTTTCGTTCGAAAAGATCATCTCAAAATTGTATTCCATGTCATGACGATATTAGTAAAGACGCCGTTTGTCCATGGATACCTAGAATAAATACAGATGACTTCAGACAACCATACGTTATTCCTGAGATGGTTTGTTCCAGTACTGTACCAAGATTTGGATTTCAGCGTGGTTTCAAATGTCAGGAAATCAGAATTAATATAGATGTAAAACGTCAATCCTTTATTACGGGCAACTTTACGGCCACAAAAGAAAGAATCAGAGTGGGATGTACGCCTGTTATGGATTGCTCCTCTAGAACCAATACTTGCTGA
IL17-19	ATGGCATTCGATCTAGCAACATATTCTCGGACTGGTTACGACTCAGAATGCATTGCCAATGAAGAAAGTTACGAAAAATCTACGCTCCGTTCTCGTTACTTTGGTGAAAACAGATGTAATAGAACATTGAAGAGTAAATTACGTCACGTAAACGAGAATGCATTATGTCCATGGTATTATGACGTAACGTACGATGCAAATAGAAATCCATCAGTTATGCTAGATGCCAAATGCCGTTGCCCTAGACAGAAGACAACTTATGAGAAATCACTATATAACTGTGAGAGACTTACAATTGCATTTCCAGTCTTGAGACGCCATAAAAAGACCTCAATCAAATGGAAGGCTGTGAAAGAAAATATAGGAATAGCATGCGTTTGCAAGAAACCAATTTCCAAT…
IL17-20	ATGGCATCAGATTTAACAACGTATACTGAGAACAACTTCGTCTCATCTAGATCATATTTTGACAGTGTGCATAACTACAATAAATCAATATTTAGATCTCACTATTATGGAGAAAAGAGATGTGATGTCGTTTCAAAAGAAGATTCAAGTCATGTTAGTTCTAGCACAATTTGTCCCTGGTACTACGATATAACATTTGATCGTAACAGAAATCCAGCTATTATGCTAGACGCAAAATGTCGCTGTCTAAGAAAGAAGAAAATTCTTAAAGATGACGACTATTTGTGTAACTGTGAAAGACTTAAAATTGCGTATCCAGTATTAAGACGTCGTGATTTAACTTCAAATGAATGGAAGCCAGTCAAGGAAAGTATTGGAGTCGGGTGTGTATGTAAAAGC…
IL17-21	ATGTTTTCTCACATGCTGTCAGTTTATGGACATAACGAGGAAAACAATGTTCTACTAAATCTATTGAGAACAAAACGCTCATCTGATTGTGAGGATAGTAACTGTTTCAATAATATAGCCAGGAATTCAATTTGTCCGTGGCATTACAGGATAAACTTCAATGAATACAGACGCCCTAGAAGCATACCAGAGGCAATCTGTGATAGCGATTCGCCTAGAATTTTGTCAACCCAAGGATTATCCTGTCTTCCAATATCAGCCGAAATCCATGTTAAACAGCTTGCCTTAAATGGACAATTTCAATGGCGAAATGCTGATATTCGCGTGGGATGTACGGCCGTCCTACGGTGA
IL17-22	ATGACCATAGCAGAGATTCATACAGAAAACTGTCAAGAACCATCAAATTTAAACGAACTTGTTTCGGCGTTATATGAAAACAACAATAATTTTCACAATTCGTATTATCTAATGGATCCATTAAGAAATGCAACACTGAGACAGCAAAGAAAGTACAAAAGACTCATAGAACGAAATGAACAGTCCTTTAACATGAATTTACAAGGTACAATCGAATGCCCAACAAATTTACAACCATCTACGGAGAGAATGATATCAACGTGTCCCGTTTATTGGGAGCTCAACTATGACGTATCAAGGGTACCAAAAACCATAATTCAAGCACGCTGTTCGTGCACAAATTGTCTACTTAGACAAACAGAAAATAATCTTAAAGATTATATGAAAGAATACCGTTGT…
IL17-23	ATGAAAAAGATTCTGATAGGATTAGTACTGCTTATGATAATGATTTGCTGTACGAATGGAAATACGGTGACATTTCTGAAAAAGTTATCAAAGAATTTTACGAAAGAACAAAGTTATGATAAAAGATCTGAAAGTTTAGAGGAAAGACCGTGTGATTGCGAAACCCGAGTCGAATGGACAGACCTAGGGGAAAATGTTTACCCTAGACATTTAAGAGAAACTAAATGTATATCAACACATTGCTGGTTTGGCCATAGCAGATGCAATCCAATATTATATACCGTCAAAGTTCTAACTAATAATCCTTTGCCATTTGTAGATCCAATGTTACCAGAAGGACTTCGGTCGGATTGGACATTTGTGGATAAAACAGTTTCAGTTGGTTGCCTATGCAGTCGG…
Name	Seq
IL17-1	MRLRLQQISTLIVFILLLDYIMIVASASINKCTRPSRRTMRRIRAEFFRKLKRRLHDSFGSLTHLTQQTLRSSTNEGQKYIRKRNISDDPKEGRCPRNKYVEESCPHYFVLDIDDNRIPEVIVQAKCKCSKCLELNSYGSFQNSSYAGCETVDYYSRVLRVTDCVNGYFKYGEVWEPVAVACRCTNRRQVRVNE
IL17-2	MLVYVSVAVLCYTALVVSTPLPCQDPANLDGMWKKLQAENGNNVLERIPYEVSNLKQELVNGKLTFGETSCPSNSLELLKTIGASLYHRSTCPYYYVMEEDTKRYPKMITEVRCRCQGCLEKSGQSDSNVCEPVTLPMKMLKNTGVCENGVWKYEPYTHHLPVTCTCAVGREKENSILMTSPPVGADGPESM
IL17-3	MNFINILKAVVLFIFYSFISVKGAPTCTDPSNLQTRFNSLNGGVDYRSLFFTEGWTQNTLEADFGQLVYFGIDKAQSSCPSTFLKGSNLPLMVRTSCPWYLEKTPYSAETFPHELYRASTKCTKCIDASGDQKCSPIQQKIQVLKRAGCANGYYKYEVTDTYIPVAFVCEQPREVVNDVQITTARPPADGPEEM
IL17-4	MLFLFVFPSEGRSLHVRHCQQPDDIEEAFNNLRNQLDLTVLSNAESTEIIPCPSQTLSHHGDPQRLRSTCPWIWEANIDNTRYPQKIYNARCICRNCIGSSTKYHCESIFTHVKVFRILNCVNGLLRYVQDEQRVSVGCTCAHKRTHRNS
IL17-5	MNYFDVVCYISVLISTYFNNVQSCNCTEPSQKDLENRFNSINDNLNMKSLFMYEGWENSTLNKTFEELLLQSTEYRNSGTCPKRHMKTSESLSLRTSCPWFPHMDTMETRYPKTIYVAKTHCKSCITTDSLQNTYCKPLERIIKVLIRSNDIVNGICQYKEDKYNVPVAFVCTRIFEKVNDHELTSIPLSFFRKTLLRQKILSGRVTTTTLPISDTQNQIG
IL17-6	MARQTATFFLQLVIIFLMYHDSACRKRLCSEPDNLHERFLRINKGLDIKNILMTDHQYNNTQDIYQLQFLSKAHDISRKCPSTTLKGDYPVMFRSTCPWFLDTDTNKHRYPKDIIFANTRCNRGCIGGKKGQVCEKIQVPIKVLEQTCCKHHKFQYEEVEILLPVAYTCTQLKETTRSIEIMSHGTEIPIAL
IL17-7	MEIQTILFFGTLICAFWSIGDCAAIRDQKCLDPKDLQKRLEKLNSGLDFKRLLIPHEYTDLDAEFNFLYTFTNTHAIKQKCPSTFVKGNYPVMFRSSCPWFIDVDWSNERYPNQIEFANTRCRTCIGSGGQQGCERIHHQVKILKRTGCVDNVYQYEEQHFLLPIGYTCAQAKEIENSAPADPPSDDVPVPV
IL17-8	MLPGAVMSYANGELKSINQSFVNIKRRPLYPSKCRVQLNYQGYSQRALCPWTFVRNIDENRIPREITEAKCLKKFRLGKTCQCTEIKFYTYVLRTVINNDGAYQNKSMLEPISAGCACILKRPPSRKRITMSKC
IL17-9	MTTGSMCHATVNTTLFERQLQHLHYLPNDVRFPNHSQNANVDDTRCNMVPSISPVFLNERSICPWDMIEDVNENRYPQVLNFARCRCSKCLSQYGNFECRPVSYRIPVFEKRCVGNKLEYIKTYTDVPVGCTCSQPRVVSVTKRVLDLFRRRIMLRRTRQYVLYGIRKM
IL17-10	MAMIILHLLCLFQLSFNVDSTEDLSCGNRSLQSLKLESKAILPGQVLSYKNGQLPIIQKKYRTMTKQTLAMDCSIPGAYNHISQRTACPWRFVLNIDEHRIPREIYEAQCSTASCLGSTINGCRRQKCEEIKHFTWVKRNTGSDPTVFTNILEPISVGCTCACKRRIQSPVRSDRTIMCS
IL17-11	MIQTAHLTASCRDPESFNVHQLHFTSDNITATVKFVLPSNSDILHGYGTLYKVPEHLINIRYETEFKLGECIDYRRRVFREELAHEPISVGSTCPWYYRKNIDENRLPNILYDVECICDNCIGHRFGRTCQKIYTYINVYRRTGCLNGIYEYSTIVEPISVGCSCVRDPKSIGRQTMHS
IL17-12	MKINIVCYVMIVLLSIIQTAFLTVPCREPSPFNLPQQHFTTNNITRTSKFILPRGSDILPGYGTLYKVPEHLINIKYETEFKLGECNDYRRRVFREHFANEPMSVGSTCPWYYRKNIDENRLPKHIYDVECVCDNCIGHRFGSTCQKIYTYINVLRRTTCLNGVYEYSTIVEPISVGCSCIRDPKPIGRQTMHL
IL17-13	MLRMMTNTESKRILLLFTLALIRGNRSQIIENQCRISQETISFERQLYHLHYLPSNVRFPTQLQNTIVDDSQCTAFPVVSPIFLNEHSVCPWDMIEDIDENRYPQVLNFAKCRCSHCLSPLGDYECRPISYRIPVFEKRCVGDTMQYVKTYIDVPVGCTCARPIVVDVSRRVFGFRRRTRQMRLKRSANTSRYGKREF
IL17-14	MNTVVALITLFVTICSPYPTHVRLNSNIRTLNTLTNETKAIMAENMDYRQGQLPFIPDSYKHITETNYPITCDPSYVHMAERSTCPWRFQKNVDNNRIPVEITEAVCRVRNTNACGSTTTGLQNIRNGCEKQECREVKYYTKVLRRYSADIDEYREVFEPISAGCTCMCSELKHIPDTGRNSMCH
IL17-15	MYYVAAPFVSAIAMPLTCKRPNKATMRKIKSDYLIKRGSYFSDSFNLLYKHNKRTDRQIPAEFKSNRTLNFEWIPKMCPLERNDNPCPHYYALDVDDNRIPKMLLQAKCRCSECSLNDGVNKGESSFECSEVFYYPLVMRVTKCSNESDSRMQFEEVLESVSAGCACKRKRLKSKMSSGSIKDRE
IL17-16	MNLINILKIAKVYITYCIVFVNSAPTCTDPKDVQAKFNSINGGVDYRTLFFTDGWKQDTMVSDFEKLVSMREDFTKIGCPSTFLEGFNLPLMARTSCPWFLEQTPYIAETYPHTLYRAATKCTKCIDASGDQKCSPIQQKIKILRRTGCDNGLYKYEVSETYIQIAYVCEKQREVENDVPITPALPPADGPEGM
IL17-17	MIIKTVIAYITCCIVSANSALTCTDPPDLQSQFNSLNGGVDYRTVFFAEGWTQHTLNRSFVQLVTHGIDNTKSRCPSTFLKGSNLPLMVRTSCPWYLEKTPYSAERFPHELYRASTKCTRCIDSSGDETCSPIQKKIQIFKRAGCENGLYKYEESDTYIPVAYVCAQPRVVVNDVQRTTARQPSHGPVEM
IL17-18	MILKVYSTSDNIGEIRNRNIADIFRSKRSSQNCIPCHDDISKDAVCPWIPRINTDDFRQPYVIPEMVCSSTVPRFGFQRGFKCQEIRINIDVKRQSFITGNFTATKERIRVGCTPVMDCSSRTNTC
IL17-19	MAFDLATYSRTGYDSECIANEESYEKSTLRSRYFGENRCNRTLKSKLRHVNENALCPWYYDVTYDANRNPSVMLDAKCRCPRQKTTYEKSLYNCERLTIAFPVLRRHKKTSIKWKAVKENIGIACVCKKPISN
IL17-20	MASDLTTYTENNFVSSRSYFDSVHNYNKSIFRSHYYGEKRCDVVSKEDSSHVSSSTICPWYYDITFDRNRNPAIMLDAKCRCLRKKKILKDDDYLCNCERLKIAYPVLRRRDLTSNEWKPVKESIGVGCVCKSPITT
IL17-21	MFSHMLSVYGHNEENNVLLNLLRTKRSSDCEDSNCFNNIARNSICPWHYRINFNEYRRPRSIPEAICDSDSPRILSTQGLSCLPISAEIHVKQLALNGQFQWRNADIRVGCTAVLR
IL17-22	MTIAEIHTENCQEPSNLNELVSALYENNNNFHNSYYLMDPLRNATLRQQRKYKRLIERNEQSFNMNLQGTIECPTNLQPSTERMISTCPVYWELNYDVSRVPKTIIQARCSCTNCLLRQTENNLKDYMKEYRCRP
IL17-23	MKKILIGLVLLMIMICCTNGNTVTFLKKLSKNFTKEQSYDKRSESLEERPCDCETRVEWTDLGENVYPRHLRETKCISTHCWFGHSRCNPILYTVKVLTNNPLPFVDPMLPEGLRSDWTFVDKTVSVGCLCSR

## Sheet: Supplementary Data 3
Supplementary Data 3. The 96 unique IL-17R sequences retrieved from the 16 individual mussel genomes
Name	Seq
IL17R-A-1	ATGGCACGATTAGTTGAACTTGACAAGGATGGTAATGAGTTGAGACTTGTAATAGCTGTTATTATATCACAGAACGAATACCTGTTTCAACCTTTGCAACCAGGTCGATACAAAATAACAGTTGGACCAAAAAATTGCAACTCCTGTGGTTGGTCTGTAACAGGACCTCTTATAATAGAAAGCACACCTTCGAAGAACATAGCATCAAATGGGAAGTCATATACCACTACTGACAGCACCCAGACGACAACTTCGTTACCAGTAACACCCATAGGGGAAATAATATCACAGGAAAATCCATATACCGAAAGAGACACAACATTTGCTGAAACTTCTTTATCTTCATCATCAGTACATACACAGAACATAGCATCTGATGGAAAGACAGACACCACTTCT…
IL17R-A-2	ATGATGTCATCTGTTGAATGGAACCCAACAATAAAATATTACATTAGTAGCCAAGAGAAACTCATATACATTGCATTTGATTATCCAACAAAAAAGACAGGTTTCAATGAATTCAGAGTACGATTAGTTGTACTTCGCAAGGATGGTTATGATTTGAGACTTGCAAGAGAAGTCGTCATATCAAAGAATGCATTCTGTTTTTACAATTTACGACCAGGTCGATATAAAGTTACAGTTGAACTTCAAAATTGCTACTCCTGTGGTAGAACTTCAACAGGTTCTCTGATAATAGAAAATATACCTTCAACGAACTTAGCATCAAATGGAAAGAGCACACAGACTACAACTTCGTTGCCAGTAACATACACAGCGGAAATAACATCACAGGAAATTCCATAT…
IL17R-A-3	ATGGCTAAAAATGGTCTGGCACCTTCGAAGAACATAGCATCAAATGGGAAGTCATATACCACTACTGACAGCACCCAGACGACAACTTCGTTACCAGTAACACCCATAGGGGAAATAATATCACAGGAAAATCCATATACCGAAAGAGACACAACATTTGCTGAAACTTCTTTATCTTCATCATCAGTACATACACAGAACATAGCATCTGATGGAAAGACAGACACCACTTCTGACAATACCCAAACTATAACTTCTCTGATAGCTACAAAGACAGGGGAAATAACTTCACAGAAAATTCTATATACCGAAAAAGACGCAACCCCTGCTAAAACTTCTTTATTAACAACACATACACAGAACATTACATCTGTTGGAAACTCCTATACCACTATTGAC…
IL17R-A-4	GACGATCTCCTCAATTTTCCTAAAGTATACGTTGTAAATTCAGAAGACCATCTACCACATATGAAGGTTGTCGAAGCCTTTGCAAAATTTCTAGATGTTCAATGCCACTGCGACGTAATTTATGCTCCATGGTGTCTCCGTGAATATCTAGATAATAAACCTAAATGGATCACTAACTCAATTGACACGGCCGATTTTGTCATTATTGTGAACTCCAACCTAACTTACCATCAATTCAAATCCTGGAAGAACCAGAAAAAACAATTTGGCAAAACAACAGACTCAAATCAATCGTTTGATTTGTTTTTGCCACCGATAAGTCAAATTACTGAACGTATTAGTAATTTTAACAATCCATTCAAATGCATAGTTGTACATTTTAGTTACACTGATGATAAC…
IL17R-A-5	GACGATCTTCTCAAATTTCCCAAAGTATACGTTGTAAATGCAGAAGACCATCTACCACATATGAAAGCTGTCGAAGCCTTTGCTAAATTTCTAGATGTTCAATGTCACTGCGACGTAATGTATGCTCCATGGTGTCCTCGTGAATATCTAGATAATAAATCTAAATGGGTAATAAACTCAATTGACAAGGCCGATTTTGTCATTATTGTGAACTCCGACCAAACTTACCATCAATTTAAATCCTGGAAGAACCAGGAAAACAGATGTGGCAAATCAACAGACCCAAATCAAACATTTGATTTGTTCATGCCACCCATAAGTCAAATTACTGAACGTATTATTAATTTTAACAATCCATTCAAATGCATAGTTGTACATTTTAGTTACACTACTGATAAC…
IL17R-A-6	GACGATCTCCTCAATTTTCCTAAAGTATACGTTGTAAATTCAGAAGACCATCTACCACATATGAAGGTTGTCGAAGCCTTTGCAAAATTTCTAGATGTTCAATGCCACTGCGACGTAATTTATGCTCCATGGTGTCTCCGTGAATATCTAGATAATAAACCTAAATGGATCACTAACTCAATTGACACGGCCGATTTTGTCATTATTGTGAACTCCAACCTAACTTACCATCAATTCAAATCCTGGAAGAACCAGAAAAAACAATTTGGCAAAACAACAGACTCAAATCAATCGTTTGATTTGTTTTTGCCACCGATAAGTCAAATTACTGAACGTATTAGTAATTTTAACAATCCATTCAAATGCATAGTTGTACATTTTAGTTACACTGATGATAAC…
IL17R-A-7	AAATCTAAATGGGTAATAAACTCCATTGACAAGGCCGATTTCGTCATTATTGTGAACTCCGAGCTAACTTACCATCAATTTAAATCATTGAAGAACCAGGAAAACAGATGTAGCAAATCAACAGACCCAAATCAAACATTTGATTTGTTCATGCCACCCATAAGTCAAATTACTGAACGTATTATTAATTTTAACAATCCATTCAAATGCATAGTTGTACATTTTAGTTACACTGCTGATAACTTAACTCTGGACGAGCTATGCACAGGAGCATACTATTTAATTCCAAAACATATTCACGAGTTGATATGCCAAATACATCAAATGGATACCCGTCGTGTCGGTTACTGCAGTATTGGGTATTTTGCAGATCTTTTGTCCGACACTACAGAAGGGCAA…
IL17R-A-8	GACGATCTTCTCAAATTTCCCAAAGTATACGTTGTAAATGCAGAAGACCATCTACCACATATGAAAGCTGTCGAAGCCTTTGCTAAATTTCTAGATATTCAATGTCACTGCGACGTAATGTATGCTCCATGGTGTCCTCGTGAATATCTAGATAATAAATCTAAATGGGTAATAAACTCCATTGACAAGGCCGATTTTGTCATTATTGTGAACTCCGACCAAACTTACCGTCAATTTAAATCATTGAAGAACCAGGAAAACAGATGTGGCAAATCAACAGACCCAAATCAAACATTTGATTTGTTCATGCCACCCATAAGTCAAATTACTGAACGTATTATTAATTTTAACAATCCATTCAAATGCATAGTTGTACATTTTAGTTACACTGCTGATAAC…
IL17R-A-9	GACGATGTCCTCAAATTTCCTAAGGTATACGTTGTAAATGCAGAAGACCATCTACCACATATGAAAGCTGTCGAAGCCTTTGCTAAATTTCTAGATGTTCAATGTCACTGCGACGTAATGTATGCTCCATGGTGTCCTCGTGAATATCTAGATAATAAATCTAAATGGGTAATAAACTCCATTGACAAGGCCGATTTCGTCATTATTGTGAACTCCGAGCTAACTTACCATCAATTTAAATCATTGAAGAACCAGGAAAACAGATGTTGCAAATCAACAGACCCAAATCAAACATTTGATTTGTTCATGCCACCCATAAGTCAAATTACTGAACGTATTATTAATTTTAACAATCCATTCAAATGCATAGTTGTACATTTTAGTTACACTGCTGATAAC…
IL17R-A-10	GACGATCTTCTCAAATTTCCCAAAGTATACGTTGTAAATGCAGAAGACCATCTACCACATATGAAAGCTGTCGAAGCCTTTGCTAAATTTCTAGATATTCAATGTCACTGCGACGTAATGTATGCTCCATGGTGTCCTCGTGAATATCTAGATAATAAATCTAAATGGGTAATAAACTCCATTGACAAGGCCGATTTTGTCATTATTGTGAACTCCGACCAAACTTACCATCAATTTAAATCATTGAAGAACCAGGAAAACAGATGTGGCAAATCAACAGACCCAAATCAAACATTTGATTTGTTCATGCCACCCATAAGTCAAATTACTGAACGTATTATTAATTTTAACAATCCATTCAAATGCATAGTTGTACATTTTAGTTACACTGCTGATAAC…
IL17R-A-11	GACGATCTTCTCAAATTTCCCAAAGTATACGTTGTAAATGCAGAAGACCATCTACCACATATGAAAGCTGTCGAAGCCTTTGCTAAATTTCTAGATATTCAATGTCACTGCGACGTAATGTATGCTCCATGGTGTCCTCGTGAATATCTAGATAATAAATCTAAATGGGTAATAAACTCCATTGACAAGGCCGATTTTGTCATTATTGTGAACTCCGACCAAACTTACCATCAATTTAAATCATTGAAGAACCAGGAAAACAGATGTGGCAAATCAACAGACCCAAATCAAACATTTGATTTGTTCATGCCACCCATAAGTCAAATTACTGAACGTATTATTAATTTTAACAATCCATTCAAATGCATAGTTGTACATTTTAGTTACACTGCTGATAAC…
IL17R-A-12	GACGATCTTCTCAAATTTTCCAAAGTATACGTTGTAAATGCAGAAGACCATCTACCACATATGAAAGCTGTCGAAGCCTTTGCTAAATTTCTAGATGTTCAATGTCACTGCGACGTAATGTATGCTCCATGGTGTCCTCGTGAATATCTAGATAATAAATCTAAATGGGTAATAAACTCAATTGACAAGGCCGATTTTGTCATTATTGTGAACTCCGACCAAACTTACCATCAATTTAAATCCTGGAAGAACCAGGAAAACAGATGTGGCAAATCAACAGACCCAAATCAAACATTTGATTTGTTCATGCCACCCATAAGTCAAATTACTGAACGTATTATTAATTTTAACAATCCATTCAAATGCATAGTTGTACATTTTAGTTACACTGCTGATAAC…
IL17R-A-13	GACGATGTCCTCAAATTTCCTAAGGTATACGTTGTAAATGCAGAAGACCATCTACCACATATGAAAGCTGTCGAAGCCTTTGCTAAATTTCTAGATGTTCAATGTCACTGCGACGTAATGTATGCCCCATGGTGTCCTCGTGAATATCTGGATAATAAATCTAAATGGGTAATAAACTCCATTGACAAGGCCGATTTCGTCATTATTGTGAACTCCGAGCTAACTTACCATCAATTTAAATCATTGAAGAACCAGGAAAACAGATGTTGCAAATCAACAGACCCAAATCAAACATTTGATTTGTTCATGCCACCCATAAGTCAAATTACTGAACGTATTATTAATTTTAACAATCCATTCAAATGCATAGTTGTACATTTTAGTTACACTGCGGATAAC…
IL17R-A-14	GACGATCTTCTCAAATTTTCCAAAGTATACGTTGTAAATGCAGAAGACCATCTACCACATATGAAAGCTGTCGAAGCCTTTGCTAAATTTCTAGATGTTCAATGTCACTGCGACGTAATGTATGCTCCATGGTGTCCTCGTGAATATCTAGATAATAAATCTAAATGGGTAATAAACTCAATTGACAAGGCCGATTTTGTCATTATTGTGAACTCCGACCAAACTTACCATCAATTTAAATCCTGGAAGAACCAGGAAAACAGATGTGGCAAATCAACAGACCCAAATCAAACATTTGATTTGTTCATGCCACCCATAAGTCAAATTACTGAACGTATTATTAATTTTAACAATCCATTCAAATGCATAGTTGTACATTTTAGTTACACTGCTGATAAC…
IL17R-A-15	GACGATCTCCTCAATTTTCCTAAAGTATACGTTGTAAATTCAGAAGACCATCTACCACATATGAAGGTTGTCGAAGCCTTTGCAAAATTTCTAGATGTTCAATGCCACTGCGACGTAATTTATGCTCCATGGTGTCTCCGTGAATATCTAGATAATAAACCTAAATGGATCACTAACTCAATTGACACGGCCGATTTTGTCATTATTGTGAACTCCAACCTAACTTACCATCAATTCAAATCCTGGAAGAACCAGAAAAAACAATTTGGCAAAACAACAGACTCAAATCAATCGTTTGATTTGTTTTTGCCACCGATAAGTCAAATTACTGAACGTATTTGTAATTTTAACAATCCATTCAAATGCATAGTTGTACATTTTAGTTACACTGATGATAAC…
IL17R-A-16	GACGATGTCCTCAAATTTCCTAAGGTATACGTTGTAAATGCAGAAGACCATCTACCACATATGAAAGCTGTCGAAGCCTTTGCTAAATTTCTAGATGTTCAATGTCACTGCGACGTAATGTATGCTCCATGGTGTCCTCGTGAATATCTAGATAATAAATCTAAATGGGTAATAAACTCCATTGACAAGGCCGATTTCGTCATTATTGTGAACTCCGAGCTAACTTACCATCAATTTAAATCATTGAAGAACCAGGAAAACAGATGTGGCAAATCAACAGACCCAAATCAAACATTTGATTTGTTCATGCCACCCATAAGTCAAATTACTGAACGTATTATTAATTTTAACAATCCATTCAAATGCATAGTTGTACATTTTAGTTACACTGCTGATAAC…
IL17R-A-17	GACGATGTCCTCAAATTTCCTAAGGTATACGTTGTAAATGCAGAAGACCATCTACCACATATGAAAGCTGTCGAAGCCTTTGCTAAATTTCTAGATGTTCAATGTCACTGCGACGTAATGTATGCCCCATGGTGTCCTCGTGAATATCTGGATAATAAATCTAAATGGGTAATAAACTCCATTGACAAGGCCGATTTCGTCATTATTGTGAACTCCGAGCTAACTTACCATCAATTTAAATCATTGAAGAACCAGGAAAACAGATGTGGCAAATCAACAGACCCAAATCAAACATTTGATTTGTTCATGCCACCCATAAGTCAAATTACTGAACGTATTATTAATTTTAACAATCCATTCAAATGCATAGTTGTACATTTTAGTTACACTGCGGATAAC…
IL17R-A-18	GACGATCTTCTCAAATTTCCCAAAGTATACGTTGTAAATGCAGAAGACCATCTACCACATATGAAAGCTGTCGAAGCCTTTGCTAAATTTCTAGATGTTCAATGTCACTGCGACGTAATGTATGCTCCATGGTGTCCTCGTGAATATCTAGATAATAAATCTAAATGGGTAATAAACTCAATTGACAAGGCCGATTTTGTCATTATTGTGAACTCCGACCAAACTTACCATCAATTTAAATCCTGGAAGAACCAGGAAAACAGATGTGGCAAATCAACAGACCCAAATCAAACATTTGATTTGTTCATGCCACCCATAAGTCAAATTACTGAACGTATTATTAATTTTAACAATCCATTCAAATGCATAGTTGTACATTTTAGTTACACTACTGATAAC…
IL17R-B-1	ATGCAGGATTGGTGTGTGTTAACATTTGTTATTTTATGTTTGCCACACACAAGATGTTTGCTACTTCTACCATGTCAATCGGAGCAAGATAATCCGAAATATGCTGTGAACTGTACTGCGATCAGATACGAAAGAAATAACTGCAGTGACTCATTTCTATCTGGACAGTATGGAGATCTTTATGGACAGAAAGACTGGCCTGTAAAACCAGATGATTTGACGCTCGAACCAATACAACCAGAGTATAAAAATACAAATATATTTTATCCTGGATTTTTGGTAGTGCTCAAACCTCCTCGCTCAGGCATCCGAGAGGTACAGGGATTTCAAATCAACTACGAAGAGTTAGATACTAGTACTCAAAAGTGTATCATCATACTTATTAAAAATGCTACTATG…
IL17R-B-2	TGTTCCAGAACTATCGGAATTGTTACTACAGATGATGATGACAAACATGACAAATTGGTCAATACATTTGCAACATTTCTGCGTGAAGCATGTCAACTCAACATATTGTTTCATCCATGGACCCCGACAGAGAACAAAGACCAGTGGATTAGTAATACTTTACACTCGGCAGATTATATTGTGTTTGTGCTATCTGAATCAGCAGTCAACCAGTATATGTCATGGACAGAGGAAGGTTATCAACATTGTCGGACCTTTTTTATGACAGCGCTCAATGCGGCTTTAAATCGATCTATTCAAAATCCTCATATTTCGAACAAGTTTATTATTGTTTCATTCGAAAATCCAAAATGTATACAAATTCCACAAGACCTTAATAATATGAAACAATTTTTGCTA…
IL17R-B-3	TGTTCCAGAACTATCGGAATTGTTACTACAGATGATGATGACAAACATTACAAATTGGTCAATACATTTGCAACATTTCTGCGTGAAGCATGTCAACTCAACATATTGTTTCATCCATGGACCCCGACAGAGAACAAAGACCAGTGGATTAGTAATACTTTACACTCGGCAGATTATATTGTGTTTGTGCTATCTGAATCAGCAGTCAACCAGTATATGTCATGGACAGAGGAAGGTTATCAACATTGTCGGACCTTTTTTATGACAGCGCTCAATGCGGCATTAAATCGATCTATTCAAAATCCTCATATTTCGAACAAGTTTATTATTGTTTCATTCGAAAATCCAAAATGTATACAAATTCCACGAGACCTCAATAATATGAAACAATTTTTGCTA…
IL17R-B-4	TGTTCCAGAACTATCGGAATTGTTACTACAGATGATGATGACAAACATGACAAATTGGTCAATATATTTGCAACATTTCTGCGTGAAGCATGTCAACTCAACATATTGTTTCATCCATGGACCCCGACAGAGAACAAAGACCAGTGGATTAGTAATACTTTACACTCGGCAGATTATATTGTGTTTGTGCTATCTGAATCAGCAGTCAACCAGTATATGTCATGGACAGAGGAAGGTTATCAACATTGTCGGACCTTTTTTATGACAGCGCTCAATGCGGCATTAAATCGATCTATTCAAAATCCTCATATTTCGAACAAGTTTATTATTGTTTCATTCGATAATCCAAAATGTATACAAATTCCACGAGACCTCAATAACATGAAACAATTTTTGCTA…
IL17R-B-5	CTCAACATATTGTTTCATCCATGGACCCCGACAGAGAACAAAGACCAGTGGATTAGTAATACTTTACACTCGGCAGATTATATTGTGTTTGTGCTATCTGAATCAGCAGTCAACCAGTATATGTCATGGACAGAGGAAGGTTATCAACATTGTCGGACCTTTTTTATGACAGCGCTCAATGCGGCATTAAATCGATCTATTCAAAATCCTCATATTTCGAACAAGTTTATTATTGTTTCATTCGATAATCCAAAATGTATACAAATTCCACGAGACCTCAATAACATGAAACAATTTTTGCTAACAAAGCAGCTTAAAGATTTTCTCGATCATATACGAGAAGTGCTTCCGTCTGACCAAAATCTGGAAATTATAAGTGAATGTTTGAATGTCAATTCA…
IL17R-B-6	TTGTTCCAGAACTATCGGAATTGTTACTACAGATGATGATGACAAACATGACAAATTGGTCAATACATTTGCAACATTTCTGCGTGAAGCATGTCAACTCAACATATTGTTTCATCCATGGACCCCGACAGAGAACAAAGACCAGTGGATTAGTAATACTTTACACTCGGCAGATTATATTGTGTTTGTGCTATCTGAATCAGCAGTCAACCAGTATATGTCATGGACAGAGGAAGGTTATCAACATTGTCGGACCTTTTTTATGACAGCGCTCAATGCGGCATTAAATCGATCTATTCAAAATCCTCATATTTCGAACAAGTTTATTATTGTTTCATTCGATAATCCAAAATGTATACAAATTCCACGAGACCTCAATAATATGAAACAATTTTTGCT…
IL17R-B-7	TTGTTCCAGAACTATCGGAATTGTTACTTCAGATGATGATGACAAACATGACAAATTGGTCAATACATTTGCAACATTTCTGCGTGAAGCATGTAAACTCAACATATTGTTTCATCCATGGACCCCGACAGAGAACAAAGACCAGTGGATTAGTAATACTTTACACTCGGCAGATTATATTGTGTTTGTGCTATCTGAATCAGCAGTCAACCAGTATATGTCATGGACAGAGGAAGGTTATCAACATTGTCGGACCTTTTTTATGACAGCGCTCAATGCGGCTTTAAATCGATCTATTCAAAATCCTCATATTTCGAACAAGTTTATTATTGTTTCATTCGAAAATCCAAAATGTGTACAAATTCCACGAGACCTTAATAATATGAAACAATTTTTGCT…
IL17R-B-8	TTGTTCCAGAACTATCGGAATTGTTACTACAGATGATGATGACAAACATGACAAATTGGTCAATACATTTGCAACATTTCTGCGTGAAGCATGTCAACTCAACATATTGTTTCATCCATGGACCCCGACAGAGAACAAAGACCAGTGGATTAGTAATACTTTACACTCGGCAGATTATATTGTGTTTGTGCTATCTGAATCAGCAGTCAACCAGTATATGTCATGGACAGAGGAAGGTTATCAACATTGTCGGACCTTTTTTATGACAGCGCTCAATGCGGCATTAAATCGATCTATTCAAAATCCTCATATTTCGAACAAGTTTATTATTGTTTCATTCGATAATCCAAAATGTATACAAATTCCACGAGACCTCAATAATATGAAACAATTTTTGCT…
IL17R-B-9	TTGTTCCAGAACTATCGGAATTGTTACTACAGATGATGATGACAAACATGAGAAATTGGTCAATACATTTGCAACATTTCTGCGTGAAGCATGTCAACTCAACATATTGTTTCATCCATGGACCCCGACAGAGAACAAAGACCAGTGGATTAGTAATACTTTACACTCGGCAGATTATATTGTGTTTGTGCTATCTGAATCAGCAGTCAACCAGTATATGTCATGGACAGAGGAAGGTTATCAACATTGTCGGACCTTTTTTATGACAGCGCTCAATGCGGCATTAAATCGATCTATTCAAAATCCTCATATTTCGAACAAGTTTATTATTGTTTCATTCGATAATCTAAAATGTATACAAATTCCACGAGACCTCAATAATATGAAACAATTTTTGCT…
IL17R-B-10	TTGTTCCAGAACTATCGGAATTGTTACTACAGATGATGATGACAAACATGACAAATTGGTCAATACATTTGCAACATTTCTGCGTGAAGCATGTCAACTCAACATATTGTTTCATCCATGGACCCCGACAGAGAACAAAGACCAGTGGATTAGTAATACTTTACACTCGGCAGATTATATTGTGTTTGTGCTATCTGAATCAGCAGTCAACCAGTATATGTCATGGACAGAGGAAGGTTATCAACATTGTCGGACCTTTTTTATGACAGCGCTCAATGCGGCATTAAATCGATCTATTCAAAATCCTCATATTTCGAACAAGTTTATTATTGTTTCATTCGATAATCCAAAATGTATACAAATTCCACGAGACCTCAATAATATGAAACAATTTTTGCT…
IL17R-B-11	TTGTTCCAGAACTATCGGAATTGTTACTACAGATGATGATAACAAACATGACAAATTGGTCAATACATTTGCAACATTTCTGCGTGAAGCATGTCAACTCAACATATTGTTTCATCCATGGACCCCGACAGAGAACAAAGACCAGTGGATTAGTAATACTTTACACTCGGCAGATTATATTGTGTTTGTGCTATCTGAATCAGCAGTCAACCAGTATATGTCATGGACAGAGGAAGGTTATCAACATTGTCGGACCTTTTTTATGACAGCGCTCAATGCGGCATTAAATCGATCTATTCAAAATCCTCATATTTCGAACAAGTTTATTATTGTTTCATTCGATAATCCAAAATGTATACAAATTCCACGAGACCTCAATAATATGAAACAATTTTTGCT…
IL17R-B-12	TTGTTCCAGAACTATCGGAATTGTTACTACAGATGATGATGACAAACATGACAAATTGGTCAATACATTTGCAACATTTCTGCGTGAAGCATGTCAACTCAACATATTGTTTCATCCATGGACCCCGACAGAGAACAAAGACCAGTGGATTAGTAATACTTTACACTCGGCAGATTATATTGTGTTTGTGCTATCTGAATCAGCAGTCAACCAGTATATGTCATGGACAGAGGAAGGTTATCAACATTGTCGGACCTTTTTTATGACAGCGCTCAATGCGGCATTAAATCGATCTATTCAAAATCCTCATATTTCGAACAAGTTTATTATTGTTTCATTCGATAATCCAAAATGTATACAAATTCCACGAGACCTCAATAATATGAAACAATTTTTGCT…
IL17R-B-13	TTGTTCCAGAACTATCGGAATTGTTACTACAGATGATGATGACAAACATGACAAATTGGTCAATACATTTGCAACATTTCTGCGTGAAGCATGTCAACTCAACATATTGTTTCATCCATGGACCCCGACAGAGAACAAAGACCAGTGGATTAGTAATACTTTACACTCGGCAGATTATATTGTGTTTGTGCTATCTGAATCAGCAGTCAACCAGTATATGTCATGGACAGAGGAAGGTTATCAACATTGTCGGACCTTTTTTATGACAGCGCTCAATGCGGCATTAAATCGATCTATTCAAAATCCTCATATTTCGAACAAGTTTATTATTGTTTCATTCGAAAATCCAAAATGTATACAAATTCCACGAGACCTCAATAATATGAAACAATTTTTGCT…
IL17R-B-14	ATCAGCAGTCAACCAGTATATGTCATGGACAGAGGAAGGTTATCAACATTGTNNNNNNNNNNNNNNNNNNNNNNNNNNNNNNNNNNNNNNNNNNNNNNNNNNNNNNNNNNNNNNNNNNNNNNNNNNNNNNNNNNNNNNNNNNNNNNNNNNNNNNNNNNNNNNNNNNNNNNNNNNNNNNNNNNNNNNNNNNNNNNNNNNNNNNNNNNNNNNNNNNNNNNNNNNNNNNNNNNNNNNNNNNNNNNNNNNCTTCCGTCTGACCAAAATCTGGAAATTATAAGTGAATGTTTGAATGTCAATTCAGATAACGCTGTGCGAAATTATCAGTGGTTGACCTCTGTTGATAGTGGTTTCCATGATGAAACAACAACGCCAATAGGGTCAGTAAGATCATGTAAGACA…
IL17R-C-1	ATGAAACCCCGAGATAATACAGAATTTGAGCAGTCCTTACAGATTGTACTCGGCACTGTATGTGGTGTGTTTGGTCTCCTCGGTTTGATACTAGTGCTGTCCTTCTTGTACAAGTTTTATAAAAGAAGACGATCGCCTCAGCATACTAGAGGACAAAGAGATTCTGATTTCAACAGTTCAATATCTATTGATTTAGAACAAAAGACAGTACCTACTGTGTTAGTACTATACTCCAGTGATTGTTCAGCTCATGAAAAAGTGGTCTCATCGTTTGCTGGGTTCCTAATAGAAGCCTGCCATTGTAATGTTCATTTAGACATCTTTGAAGATCAGCTTATATATGAGAGGGGTCTTGATGAATGGTTGGTTGAAAAACTTCAGGAAGCAGATTTTATTATT…
IL17R-C-2	GATTTAGAACAAAAGACAGTACCTACTGTGTTAGTACTATACTCCAGTGATTGTTCAGCTCATGAAAAAGTGGTCTCATCGTTTGCTGGGTTCCTAATAGAAGCCTGCCATTGTAATGTTCATTTAGACATCTTTGAAGATCAGCTTATATATGAGAGGGGTCTTGATGAATGGTTGGTTGAAAAACTTCAGGAAGCAGATTTTATTATTGTTATGTGTTCCGTTGGTGCTAGATTACGTTGTACAAAAAAGCGAGCCAGATTTAAATGTGATCCAAACAGAACAATTCCAGATTATTTTGCAATAGCTGTAGATTACGTTGCAGAGAAAATGAGAGTGGAAAGGTCAAAAGGATTGCCAATGTCAAGGTTTATTGTGGCTTACATGGAATATTCTTCT…
IL17R-C-3	GATTTAGAACAAAAGACAGTACCTACTGTGTTAGTACTATACTCCAGTGATTGTTCAGCTCATGAAAAAGTGGTCTCATCGTTTGCTGGGTTCCTAATAGAAGCCTGCCATTGTAATGTTCATTTAGACATCTTTGAAGATCAGCTTATATATGAGAGGGGTCTTGATGAATGGTTGGTTGAAAAACTTCAGGAAGCAGATTTTATTATTGTTATGTGTTCCGTTGGTGCTAGATTACGTTGTACAAAAAAGCGAGCCAGATTTAAATGTGATCCAAACAGAACAATTCCAGATTATTTTGCAATAGCTGTAGATTACGTTGCAGAGAAAATGAGAGTGGAAAGGTCAAAAGGATTGCCAATGTCAAGGTTTATTGTGGCTTACATGGAATATTCTTCT…
IL17R-C-4	GATTTAGAACAAAAGACAGTACCTACTGTGTTAGTACTATACTCCAGTGATTGTTCAGCTCATGAAAAAGTGGTCTCATCGTTTGCTGGGTTCCTAATAGAAGCCTGCCATTGTAATGTTCATTTAGACATCTTTGAAGATCAGCTTATATATGAGAGGGGTCTTGATGAATGGTTGGTTGAAAAACTTCAGGAAGCAGATTTTATTATTGTTATGTGTTCCGTTGGTGCTAGATTACGTTGTACAAAAAAGCGAGCCAGATTTAAATGTGATCCAAACAGAACAATTCCAGATTATTTTGCAATAGCTGTAGATTATGTTGCAGAGAAAATGAGAGTGGAAAGGTCAAAAGGATTGCCAATGTCAAGGTTTATTGTGGCTTACATGGAATATTCTTCT…
IL17R-C-5	GATTTAGAACAAAAGACAGTACCTACTGTGTTAGTACTATACTCCAGTGATTGTTCAGCTCATGAAAAAGTGGTCTCATCGTTTGCTGGGTTCCTAATAGAAGCCTGCCATTGTAATGTTCATTTAGACATCTTTGAAGATCAGCTTATATATGAGAGGGGTCTTGATGAATGGTTGGTTGAAAAACTTCAGGAAGCAGATTTTATTATTGTTATGTGTTCCGTTGGTGCTAGATTACGTTGTACAAAAAAGCGAGCCAGATTTAAATGTGATCCAAACAGAACAATTCCAGATTATTTTGCAATAGCTGTAGATTACGTTGCAGAGAAAATGAGAGTGGAAAGGTCAAAAGGATTGCCAATGTCAAGGTTTATTGTGGCTTACATGGAATATTCTTCT…
IL17R-C-6	GGTTTGGAGGAACACGAAGACAGAAGAGCACCGTGTAAGGGGAGAAAACTTGTCCATAGTCAGATTGAAGATACTGAACAAGAGGATATAGATTTATCTTCAGGAAAATTAAAAAGTAAATCAATGCCAACAATATGTCCAAACTTATCTTCAAGATCACACACAGTTTTACATGCAGACGTGCATAAAGAGTGGGGATTTCATGATTGTCATCTCTCTGTTAGCTCAGAGTCAACCTCTGATAAAGAATTTGCTTTAGATGATTTAGAAAAAGATCTTCAGTCCATTCGAATGTTAGCAAGCTATGATGCTTTAAAAGACTTTTCTAAAGAACAAAAGACTTTGCCGAAGGCCTTGTCTGTAAAGGTAGATCTTTATGGGTCTAATCCTAGAAGTGAA…
IL17R-C-7	GGTTTGGAGGAACACGAAGACAGGAGATCTCCGTGTAAGGGGAGAAAACTTGTCCATAGTCAGATTGAAGATACTGAACAAGAGGATATAGATTTATCTTCAGGAAAGTTAAAAAGTAAATCAATGCCAACAATATGTCCAAACTTATCTTCAAGCTCACACACAGTTTTACATGCAGATGTGCACAAAGAGTGGGGATTTCAGGATTGTCATCTCTCTGTTAGCTCAGAGTCAACCTCTGATAAAGAATTTGCTTTAGATGATTTAGAAAAAGATCTTCAGTCCATTCGAATGTTAGCAAGCTATGATGCTTTAAAAGATTTTTCTAAAGAACAAAAGACTTTCCCTAAGGCCTTGTCTGTCAAGGTAGATTTTAATGGGTCTAATCCCAGAAGTGAA…
IL17R-C-8	CAAGATATTGACTTTCAACCATGTATGTTTTGTGGTTTGGAGGAACACGAAGACAGGAGATCTCCGTGTAAGGGGAGAAAACTTGTCCATAGTCAGATTGAAGATACTGAACAAGAGGATATAGATTTATCTTCAGGAAAGTTAAAAAGTAAATCAATGCCAACAATATGTCCAAACTTATCTTCAAGCTCACACACAGTTTTACATGCAGATGTGCACAAAGAGTGGGGATTTCAGGATTGTCATCTCTCTGTTAGCTCAGAGTCAACCTCTGATAAAGAATTTGCTTTAGATGATTTAGAAAAAGATCTTCAGTCCATTCGAATGTTAGCAAGCTATGATGCTTTAAAAGATTTTTCTAAAGAACAAAAGACTTTCCCTAAGGCCTTGTCTGTCAAG…
IL17R-C-9	GATTTAGAACAAAAGACAGTACCTACTGTGTTAGTACTATACTCCAGTGATTGTTCAGCTCATGAAAAAGTGGTCTCATCGTTTGCTGGGTTCCTAATAGAAGCCTGCCATTGTAATGTTCATTTAGACATCTTTGAAGATCAGCTTATATATGAGAGGGGTCTTGATGAATGGTTGGTTGAAAAACTTCAGGAAGCAGATTTTATTATTGTTATGTGTTCCGTTGGTGCTAGATTACGTTGTACAAAAAAGCGAGCCAGATTTAAATGTGATCCAAACAGAACAATTCCAGATTATTTTGCAATAGCTGTAGATTACGTTGCAGAGAAAATGAGAGTGGAAAGGTCAAAAGGATTGCCAATGTCAAGGTTTATTGTGGCTTACATGGAATATTCTTCT…
IL17R-C-10	GATTTAGAACAAAAGACAGTACCTACTGTGTTAGTACTATACTCCAGTGATTGTTCAGCTCATGAAAAAGTGGTCTCATCGTTTGCTGGGTTCCTAATAGAAGCCTGCCATTGTAATGTTCATTTAGACATCTTTGAAGATCAGCTTATATATGAGAGGGGTCTTGATGAATGGTTGGTTGAAAAACTTCAGGAAGCAGATTTTATTATTGTTATGTGTTCCGTTGGTGCTAGATTACGTTGTACAAAAAAGCGAGCCAGATTTAAATGTGATCCAAACAGAACAATTCCAGATTATTTTGCAATAGCTGTAGATTACGTTGCAGAGAAAATGAGAGTGGAAAGGTCAAAAGGATTGCCAATGTCAAGGTTTATTGTGGCTTACATGGAATATTCTTCT…
IL17R-C-11	GATTTAGAACAAAAGACAGTACCTACTGTGTTAGTACTATACTCCAGTGATTGTTCAGCTCATGAAAAAGTGGTCTCATCGTTTGCTGGGTTCCTAATAGAAGCCTGCCATTGTAATGTTCATTTAGACATCTTTGAAGATCAGCTTATATATGAGAGGGGTCTTGATGAATGGTTGGTTGAAAAACTTCAGGAAGCAGATTTTATTATTGTTATGTGTTCCGTTGGTGCTAGATTACGTTGTACAAAAAAGCGAGCCAGATTTAAATGTGATCCAAACAGAACAATTCCAGATTATTTTGCAATAGCTGTAGATTACGTTGCAGAGAAAATGAGAGTGGAAAGGTCAAAAGGATTGCCAATGTCAAGGTTTATTGTGGCTTACATGGAATATTCTTCT…
IL17R-C-12	GATTTAGAACAAAAGACAGTACCTACTGTGTTAGTACTATACTCCAGTGATTGTTCAGCTCATGAAAAAGTGGTCTCATCGTTTGCTGGGTTCCTAATAGAAGCCTGCCATTGTAATGTTCATTTAGACATCTTTGAAGATCAGCTTATATATGAGAGGGGTCTTGATGAATGGTTGGTTGAAAAACTTCAGGAAGCAGATTTTATTATTGTTATGTGTTCCGTTGGTGCTAGATTACGTTGTACAAAAAAGCGAGCCAGATTTAAATGTGATCCAAACAGAACAATTCCAGATTATTTTGCAATAGCTGTAGATTACGTTGCAGAGAAAATGAGAGTGGAAAGGTCAAAAGGATTGCCAATGTCAAGGTTTATTGTGGCTTACATGGAATATTCTTCT…
IL17R-C-13	GATTTAGAACAAAAGACAGTACCTACTGTGTTAGTACTATACTCCAGTGATTGTTCAGCTCATGAAAAAGTGGTCTCATCGTTTGCTGGGTTCCTAATAGAAGCCTGCCATTGTAATGTTCATTTAGACATCTTTGAAGATCAGCTTATATATGAGAGGGGTCTTGATGAATGGTTGGTTGAAAAACTTCAGGAAGCAGATTTTATTATTGTTATGTGTTCCGTTGGTGCTAGATTACGTTGTACAAAAAAGCGAGCCAGATTTAAATGTGATCCAAACAGAACAATTCCAGATTATTTTGCAATAGCTGTAGATTACGTTGCAGAGAAAATGAGAGTGGAAAGGTCAAAAGGATTGCCAATGTCAAGGTTTATTGTGGCTTACATGGAATATTCTTCT…
IL17R-D-1	ATGTCACTTTATATCTACTATCTTATTGTTATCTGGATAACATGTGAAGCTGAGTTTAAAAATAAACCTTGTTATTCCGAGGCTGGCATTGGATGTGATGTGTCTTACAGCACTAAACAAGATTGTGCAAGTTTATCAGCTAATTTTCCAGAACTCTACCAGAGAGAAGATGGACTTTATCCAGACAAACCTAGTTTATTTGATTTGATACCAATTGAAGAAAAATGGACGGACAAAACTTCAGGCAAACATTATATGTATCCTGGAGTAAATGTTACATTCAAAGTTCCACCAAATGCAAGTTTCAAGACTGTGAAAGGATTTGAGCTGATAGGAAGAACAACCAATCCAGATGAAACTAGATGTTTTGTTTTCTCTTTTAATGGTTCTCTGTTGAAT…
IL17R-D-2	ATGATTTCATTAATTGCAGGAGATTTGGTCAAGATACCTACAGTTTTTATAGTATGTGCAGAAGATCACCAGTATCATGTGAATGCTGTCGAAGCACTTGCACGATTTCTAAACTCTCACTGTCAGTGTAATGTAGTTTATGCCCCTTGGTGTCTCCATGAATATCTTGATGGTAAATTCAGATGGGTTATTAATACAATTGAAAAGGCAGATTTTGTTGTTATTGTGAATTCTGAATTGTCATACCACCAATTCAAATCTTGGAAGAACAAGGAAGACAAATCCTGGAAATCACCAGATGGAAGTCAAACATTTGATTTATATATGTCATCGGTTAGTCAGATTACTAAGCGTATTTTAAATGTAAACAATCATTTCAAATGTATTATTGCACATTTT…
IL17R-D-3	ATGTCACTTTATATCTACTATCTTATAGTTATCTGGATAACATGTGTAGCTGCGTTTAAGAATAAAACTTGTTATTCCGAGGCTGGCATTGGATGTGATGTGTCTTACAGCACTAAACAAGATTGTGCAAGTTTATCAGCTAATTTTCCAGAACTCTACCAGAGAGAAGATGGACTTTATCCAGACAAACCTAGTTTATTTGATTTGATACCAATTGAAGAAAAATGGACGGACAAAACTTCAGGCAAACATTATATGTATCCTGGAGTAAATGTTACATTCAAAGTTCCACCAAATGCAAGTTTCAAGACTGTGAAAGGATTTGAGCTGATAGGAAGAACAACCAATCCAGATGAAACTAGATGTTTTGTTTTCTCTTTTAATGGTTCTCTGTTGAAT…
IL17R-D-4	ATGTATCCTGGAGTAAATGTTACATTCAAAGTTCCACCAAATGCAAGTTTCAAGACTGTGAAAGGATTTGAGCTGATAGGAAGAACAACCAATCCAGATGAAACTAGATGTTTTGTTTTCTCTTTTAATGGTTCTCTGTTGAATGCCAGTACAAAAGATGGAGAAATACAGTTTAAAATCTGGGCCATAATTGTACAGATCGAAACATTCTTTGATTTTGAAGTGTTTAGCCTTCCCAAGCCACCAGAGAATGAACTTGATGGGATGTCTATAACAAAGACTGTTACAATGAATCCTAGATTTGATTTAAGTAAACCCTCAGCCGATTGGATTACAACTATAAGTTTTTATCCTAGTAGTATTGACAAGTTGATATATATACGCTTTGTAGAGCCTCCT…
IL17R-D-5	TTTGATTTATATATGTCATCGGTTAGTCAGATTACTAAGCGTATTTTAAATGTAAACAATCATTTCAAATGTATTATTGCACATTTTAATTACACAGCTAATGAATTCTCATTGGATGAATTATGCACAGGAGCTGAGTATCAGATTCCAAAACATATTCATGAGTTAATGTGCCAGATTCATCAGATGGATAATCGTCGTGCCGGTTACGACAATATCGGCTTTTTTGCAGATCTGATTGGGTCTACTTCAGATGGACAGCATTTGTCAAAGTGCATCAACTGGGCAGCAAATTTTGAAAAACAAAATCCTAATTGGTTCAATGAATATTTTGAAAATGGTGAGCAATTTGACTCTGGTATAAGTAGTCCATCTAATTCCTTAGGTGGAGAAACAGTT…
IL17R-D-6	AAGGTAGTTTATGCCCCTTGGTGTCTCCATGAATATCTTGATGGTAAATTCAGATGGGTAATCAATACAATTGAAAAGGCAGATTTTGTTGTTATTGTGAATTCTGAATTGTCATACCACCAATTCAAATCTTGGAAGAACAAGGGAGACAAATTGTGGAAATCACCAGATGGAAGTCAAACTTTTGATTTATATATGTCATCGGTTAGTCAGATTACTAAGCGTATTTTAAATGTAAACAATCATTTCAAATGTATTATTGCACATTTTAATTACACAGCTAATGAATTCTCATTGGATGAATTATGCACAGGAGCTGAGTATCAGATTCCAAAACATATTCATGAGTTAATGTGCCAGATTCATCAGATGGATAATCGTCGTGCCGGTTACGACAAT…
IL17R-D-7	AAGGTAGTTTATGCCCCTTGGTGCCTTCATGAATATCTTGATGGTAAATTCAGATGGGTAATAAATACAATTGAAAAAGCAGATTTTGTTATCATTGTGAATTCTGAATTATCATACCACCAATTCAAATCCTGGAAGAACAAGGGAGACAAATTGTGGAAATCACCAGATGGAAGTCAAACTTTTGATTTATATATGTCGTCGGTCAGTCAGATTACTAAGCGTATTTTAAATGTAAACAATCATTTCAAATGCATTATTGTGCATTTTAATTACACAGCTAATGAATTCTCATTGGATGAATTATGCACAGGAGCTGAGTATCAGATTCCAAAACATATTCATGAGTTAATGTGCCAGATTCATCAGATGGATAATCGTCGTGCTGGTTACGACAAT…
IL17R-D-8	GTCAAGATACCTACAGTTTTTATAGTATGTGCAGAAGATCACCAGTATCATGTGAATGCTGTCGAAGCACTTGCACGATTTCTAAACTCTCACTGTCAGTGTAATGTAGTTTATGCCCCTTGGTGTCTCCATGAATATCTTGATGGTAAATTCAGATGGGTCATTAATACAATTGAAAAGGCAGATTTTGTTATCATTGTGAATTCTGAATTGTCATACCACCAATTCAAATCTTGGAAGAACAAGGGAGACAAATTGTGGAAATCACCAGATGGAAGTCAAACTTTTGATTTATATATGTCGTCGGTCAGTCAGATTACTAAGCGTATTTTAAATGTAAACAATCATTTCAAATGTATTATTGCACATTTTAATTACACAGCTAATGAATTCTCATTG…
IL17R-D-9	CAGGAGATTTGGTCAAGATACCTACAGTTTTTATAGTATGTGCAGAAGATCACCAGTATCATGTGAATGCTGTCGAAGCACTTGCACGATTTCTAAACTCTCACTGTCAGTGTAATGTAGTTTATGCCCCTTGGTGTCTCCATGAATATCTTGATGGTAAATTCAGATGGGTCATTAATACAATTGAAAAAGCAGATTTTGTTATCATTGTGAATTCTGAATTATCATACCACCAATTCAAATCTTGGAAGAACAAGGGAGACAAATTGTGGAAATCACCAGATGGAAGTCAAACTTTTGATTTATATATGTCGTCGGTCAGTCAGATTACTAAGCGTATTTTAAATGTAAACAATCATTTCAAATGCATTATTGTGCATTTTAATTACACAGCTAATG…
IL17R-D-10	CAGATTCCAAAACATACTCACGAGTTAATGTGCCAGATTCATCAGATGGATAATCGTCGTGCCGGTTACGACAATATCGGCTTTTTTGCAGATCTGATTGGGTCTACTTCAGATGGACAGCATTTGTCAAAGTGCATCAACTGGGCAGCAAATTTTGAAAAACAAAATCCTAATTGGTTCAATGAATATTTTGAAAATGGTGAGCAATTTGACTCTGGTATAAGTAGTCCATCTAATTCCTTAGGTGGAGAAACAGTTATTAAGCGAAATTCAGATGGATCATCAGACGGTCATGTTAGAGATTCTCATCAAACATCTACAACCAAGTACAATCTCAGGGTGAACAGAAGTAGGCAGAATTCATTTGAAGATAACAATTTAGTCGATAACTTTTCTGAA…
IL17R-D-11	ATGGATAATCGTCGTGCCGGTTACAACAATATCGGCTTTTTTGCAGATCTGATTGGGTCTACTTCAGATGGACAGCATTTGTCAAAGTGCATCAACTGGGCAGCAAATTTTGAAAAACAAAATCCTAATTGGTTCAATGAATATTTTGAAAATGGTGAGCAATTTGACTCTGGTATAAGTAGTCCATCTAATTCCTTAGGTGGAGAAACAGTTATTAAGCGAAATTCAGATGGATCATCAGACGGTCATGTTAGAGATTCTCATCAAACATCTCCAACCAAGTACAATCTCAGGGTGAACAGATTTAGGCAGAATTCATTTGAAGATAACAATTTAGTCGATAACTTTTCTGAACAGGCACTAAGACCCTCAGATCCTTCTAGTGACGATTTCACTTTT…
IL17R-D-12	TTACAGAAGAAATGGTCAAGATACCTACAGTTTATATAGTATGTGCAGAAGATCACCAGTATCATGTGAATGCTGTCGAAGCATTTGCACGATTTCTAGACTCTCACTGTCAGTGTAATGTAGTTTATGCCCCTTGGTGTCTCCATGAATATCTTGATGGTAAATTCAGATGGGTAATCAATACAATTGAAAAGGCAGATTTTGTTGTTATTGTGAATTCTGAATTGTCATACCACCAATTCAAATCTTGGAAGAACAAGGAAGACAAATCCTGGAAATCACCAGATGGAAGTCAAACATTTGATTTATATATGTCATCGGTTAGTCAGATTACTAAGCGTATTTTAAATGTAAACAATCATTTCAAATGTATTATTGCACATTTTAATTACACAGCTA…
IL17R-D-13	TTACAGAAGAAATGGTCAAGATACCTACAGTTTATATAGTATGTGCAGAAGATCACCAGTATCATGTGAATGCTGTCGAAGCATTTGCACGATTTCTAGACTCTCACTGTCAGTGTAATGTAGTTTATGCCCCTTGGTGCCTTCATGAATATCTTGATGGTAAATTCAGATGGGTCATAAATACAATTGAAAAGGCAGATTTTGTTATCATTGTGAATTCTGAATTGTCATACCACCAATTCAAATCTTGGAAGAACAAGGAAGACAAATCCTGGAAATCACCAGATGGAAGTCAAACATTTGATTTATATATGTCATCGGTTAGTCAGATTACTAAGCGTATTTTAAATGTAAACAATCATTTCAAATGTATTATTGCACATTTTAATTACACAGCTA…
IL17R-D-14	TTTGCAGATCTGATTGGGTCTACTGCAGATGGAAAGCATTTGTCAAATTGCATCAACTGGGCAGCAAATTTTGAAAAACAAAATCCTAATTGGTTCAGTGAATATTTTGAAAATGGTGAGCAATTTGACTCTGGTATAAGTAGTCCATCTAATTCCTTAGGTGGAGAAACAGTTATTAAGCGAAGTTCAGATGGATCAGCAGAGGGTCATGTTAGAGATTCTAATCAAACATCTTCACTTAAGTACAATCTCAGGGTGTGCAGAAGTAGACAGAATTCATTTGAAGATAACAATTTTGTTGATAACTTTCCTGAACGGACACAAAGAACCTCAGATCCTTCTAGTGACGATTTCACCTTTAAACCTCCAAGTGACATTGAAGATGAAGACATTCTCAGC…
IL17R-D-15	TTACAGAAGAAATGGTCAAGATACCTACAGTTTTTATAGTATGTGCAGAAGATCACCAGTATCATGTGAATGCTGTCGAAGCACTTGCACGATTTCTAAACTCTCACTGTCAGTGTAATGTAGTTTATGCCCCTTGGTGTCTCCATGAATATCTTGATGGTAAATTCAGATGGGTAATCAATACAATTGAAAAGGCAGATTTTGTTATCATTGTGAATTCTGAATTGTCATACCACCAATTCAAATCTTGGAAGAACAAGGAAGACAAATCCTGGAAATCACCAGATGGAAGTCAAACATTTGATTTATATATGTCATCGGTTAGTCAGATTACTAAGCGTATTTTAAATGTAAACAATCATTTCAAATGTATTATTGCACATTTTAATTACACAGCTA…
IL17R-D-16	TTTGATTTATATATGTCATCGGTTAGTCAGATTACTAAGCGTATTTTAAATGTAAACAATCATTTCAAATGTATTATTGCACATTTTAATTACACAGCTAATGAATTCTCATTGGATGAATTATGCACAGGAGCTGAGTATCAGATGCCAAAACATATTCACGAGTTAATGTGCCAGATTCATCAGATGGATAATCGTCGTGCCGGTTACGACAATATCGGCTTTTTTGCAGATCTGATTGGGTCTACTTCAGATGGACAGCATTTGTCAAAGTGCATCAACTGGGCAGCAAATTTTGAAAAACAAAATCCTAATTGGTTCAATGAATATTTTGAAAATGGTGAGCAATTTGACTCTGGTATAAGTAGTCCATCTAATTCCTTAGGTGGAGAAACAGTT…
IL17R-D-17	CAGGAGATTTGGTCAAGATACCTACAGTTTTTATAGTATGTGCAGAAGATCACCAGTATCATGTGAATGCTGTCGAAGCACTTGCACGATTTCTAAACTCTCACTGTCAGTGTAATGTAGTTTATGCCCCTTGGTGTCTCCATGAATATCTTGATGGTAAATTCAGATGGGTAATCAATACAATTGAAAAGGCAGATTTTGTTATCATTGTGAATTCTAAATTGTCATACCACCAATTCAAATCTTGGAAGAACAAGGGAGACAAATTGTGGAAATCACCAGATGGAAGTCAAACATTTGATTTATATATGTCATCGGTTAGTCAGATTACTAAGCGTATTTTAAATGTAAACAATCATTTCAAATGTATTATTGCACATTTTAATTACACAGCTAATG…
IL17R-E-1	ATGCCACTCGGAATACTTAGCTGCAATGAAGACATGTGGTACATCAGTATATTATTCTTGTTGTCGTATATACCATATACAAGTTGCTTCCAATTGGCATGTGAATCACATCTAGACAGTTCAGCCCTTAAAGTCAAATGCACAGCTACAAAGTACGAAAAAGAAAACTGCAGAGACAATGTCCTGTCAACTATATATGGAGATCTATATGGACAAAAATATTGGGCAGCAAAACCACATAACTTGAAGTTAATACCAATACAAGAAGAGTACCTAAATACAACTCTATTCTATCCTGGATTTCTAGTAGTAGTTCAACCTCCTAGAACAGGTATACAAAATGTTAGAGGATTCCACTTATTTTACGAAGATTTGGACACAAACCTGAGAAAATGTATC…
IL17R-E-2	ATGCCACTCGGAATACCTAGCTGCAATGAAGACATGTGGTACATCAGTATATTATTCTTGTCGTGTATACCATATACAAGTTGCTTCAAATTGGCATGTGAATCACATCTAGACAGTTCAGCCTTTAAAGTCAAATGCACAGCCACAAAGTACGAAAAAGAAAACTGCAGAGACAATGTCCTGTCAACTATATATGGAGATCTATATGGACAAAAATATTGGGCAGCAAAACCACATGACTTGCAGTTAATACCAATACAAGAAGAGTACCTAAATACAACTCTATTCTATCCTGGATTTCTAGTAGTAGTTCAACCTCCTAGAACAGGTATACAAAATGTCAGAGGATTCCACTTATTTTACGAGGATTTGGACACAAACCTGAGAAAATGTATCATT…
IL17R-E-3	GCCTTAAATAAGAGGTCAAGGATAGTTGCTGTTGTAGCGACAGATGATGGCGATCGACATAATACATTGGTGAAGTCTTTCGTTGTTTTCCTTCGAGAATCTTGTAAACTCAATGTTTTTTTCTTTCCCTGGTCACAGACTAAGAATAAAAATCTCTGGATCGACAATACCGTTAATAAATCAGATTATATTGTATTCATTTTATCAAAGTGTTCAGTTAATCAGTATTCACAGTGGATAGAGTCGGCATATAGACAACATTGTGACAGTGTTTTTATGAAATGCATTGAAACTGTATTAAATAGTTCAATTGGTAATTCTGACATATCAAAAAAGACCATTCTTGTTCAGTTTGGGCATAGTAAAAATATGCAGGTTCCCTTTGATCTTTGCAACAAA…
IL17R-E-4	GCCTTAAATAAAAGGTCAAGGATAGTTGCCGTTGTAGCGGCAGATGATGACGATCGACATAACACATTGGTGAAGTCTTTGGTTATGTTCCTTCAAGAATCGTGTAAACTCAATGTTTTTTTCTTTCCCTGGTCACAGACTAAGAATAAAAATCTCTGGATCGACAATGCCGTGAATAAATCAGATCATATTGTATTCATTTTATCAAAATGTTCAGTTAATCAGTATTCACAGTGGGTAGAGTCGGCATATAGACAACATTGTGACAGTGTTTTTATGAAATGCATTGAAACTGTATTGAATAGTTCAATTGGTAATTCTGACATATCAAAAAGGACCGTTCTTGTCCAGTTTGGGCATAGTAAAAATATGCAGGTTCCCTTTGATCTTTGCAACAAA…
IL17R-E-5	GCCTTAAATAAGAGGTCAAGGATAGTTGCTGTTGTAGCGACAGATGATGGCGATCGACATAATACATTGGTGAAGTCTTTCGTTGTTTTCCTTCGAGAATCTTGTAAACTCAATGTTTTTTTCTTTCCCTGGTCACAGACTAAGAATAAAAATCTCTGGATCGACAATACCGTTAATAAATCAGATTATATTGTATTCATTTTATCAAAGTGTTCAGTTAATCAGTATTCACAGTGGATAGAGTCGGCATATAGACAACATTGTGACAGTGTTTTTATGAAATGCATTGAAACTGTATTAAATAGTTCAATTGGTAATTCTGACATATCAAAAAAGACCATTCTTGTTCAGTTTGGGCATAGTAAAAATATGCAGGTTCCCTTTGATCTTTGCAACAAA…
IL17R-E-6	GCCTTAAATAAAAGGTCAAGGATAGTTGCCGTTGTAGCGGCAGATGATGACGATCGACATAACACATTGGTGAAGTCTTTGGTTATGTTCCTTCAAGAATCGTGTAAACTCAATGTTTGTTTCTTTCCCTGGTCACAGACTAAGAATAAAAATCTCTGGATCGACAATGCCGTGAATAAATCAGATCATATTGTATTCATTTTATCAAAATGTTCAATTAATCAGTATTCACAGTGGGTAGAGTCGGCATATAGACAACATTGTGACAGTGTTTTTATGAAATGCATTGAAACTGTATTAAATAGTTCAATTGGTAATTCTGACATATCAAAAAGGACCGTTCTTGTCCAGTTTGGGCATAGTAAAAATATACAGGTTCCCTTTGATCTTTGCAACAAA…
IL17R-E-7	GCCTTAAATAAGAGGTCAAGGATAGTTGCTGTTGTAGCGGCAGATGATGGCGATCGACATAATACATTGGTGAAGTCTTTCGTTGTTTTCCTTCGAGAATCTTGTAAACTCAATGTTTTTTTCTTTCCCTGGTCACAGACTAAGAATAAAAATCTCTGGATCGACAATACCGTTAATAAATCAGATCATATTGTATTCATTTTATCAAAGTGTTCAGTTAATCAGTATTCACAGTGGATAGAGTCGGCATATAGACAACATTGTGACAGTGTTTTTATGAAATGCATTGAAACTGTATTAAATAGTTCAATTGGTAATTCTGACATATCAAAAAAGACCATTCTTGTTCAGTTTGGGCATAGTAAAAATATGCAGGTTCCCTTTGATCTTTGCAACAAA…
IL17R-E-8	GCCTTAAATAAAAGGTCAAGGATAGTTGCCGTTGTAGCGGCAGATGATGACGATCGACATAACACATTGGTGAAGTCTTTGGTTATGTTCCTTCAAGAATCGTGTAAACTCAATGTTTGTTTCTTTCCCTGGTCACAGACTAAGAATAAAAATCTCTGGATCGACAATGCCGTGAATAAATCAGATCATATTGTATTCATTTTATCAAAATGTTCAATTAATCAGTATTCACAGTGGGTAGAGTCGGCATATAGACAACATTGTGACAGTGTTTTTATGAAATGCATTGAAACTGTATTGAATAGTTCAATTGGTAATTCTGACATATCAAAAAGGACCGTTCTTGTCCAGTTTGGGCATAGTAAAAATATACAGGTTCCCTTTGATCTTTGCAACAAA…
IL17R-E-9	GCCTTAAATAAGAGGTCAAGGATAGTTGCTGTTGTAGCGGCAGATGATGGCGATCGACATAATACATTGGTGAAGTCTTTCGTTGTTTTCCTTCGAGAATCTTGTAAACTCAATGTTTTTTTCTTTCCCTGGTCACAGACTAAGAATAAAAATCTCTGGATCGACAATACCGTTAATAAATCAGATCATATTGTATTCATTTTATCAAAGTGTTCAGTTAATCAGTATTCACAGTGGATAGAGTCGGCATATAGACAACATTGTGACAGTGTTTTTATGAAATGCATTGAAACTGTATTAAATAGTTCAATTGGTAATTCTGACATATCAAAAAAGACCATTCTTGTTCAGTTTGGGCATAGTAAAAATATGCAGGTTCCCTTTGATCTTTGCAACAAA…
IL17R-E-10	GCCTTAAATAAGAGGTCAAGGATAGTTGCTGTTGTAGCGGCAGATGATGGCGATCGACATAATACATTGGTGAAGTCTTTCGTTGTTTTCCTTCGAGAATCTTGTAAACTCAATGTTTTTTTCTTTCCCTGGTCACAGACTAAGAATAAAAATCTCTGGATCGACAATACCGTTAATAAATCAGATTATATTGTATTCATTTTATCAAAGTGTTCAGTTAATCAGTATTCACAGTGGATAGAGTCGGCATATAGACAACATTGTGACAGTGTTTTTATGAAATGCATTGAAACTGTATTAAATAGTTCAATTGGTAATTCTGACATATCAAAAAAGACCATTCTTGTTCAGTTTGGGCATAGTAAAAATATGCAGGTTCCCTTTGATCTTTGCAACAAA…
IL17R-E-11	ATCAGATNNNNNNNNNNNNNNNNNNNNNNNNNNNNNNNNNNNNNNNNNNNNNNNNNNNNNNNNNNNNNNNNNNNNNNNNNNNNNNNNNNNNNNNNNNNNNNNNNNNNNNNNNNNNNNNNNNNNNNNNNNNATTGGTAATTCTGACATATCAAAAAAGACCATTCTTGTTCAGTTTGGGCATAGTAAAAATATGCAGGTTCCCTTTGATCTTTGCAACAAACATCAGTATCTGCTAGTAAAGCAGTTTTATGAATTTTTTTGTCATATAAGTGATTTTCATCCTTGGGAAGACGATTTTAACCATTTTTGCAACCAACCTGATATTGATATTCTAACGTCTAAAGAGGGTAGGGACTTTATGAAGGCCTTTAACGAAGCCATGGAATATAATCCTGATAC…
IL17R-E-12	GCCTTAAATAAGAGGTCAAGGATAGTTGCTGTTGTAGCGACAGATGATGGCGATCGACATAATACATTGGTGAAGTCTTTCGTTGTTTTCCTTCGAGAATCTTGTAAACTCAATGTTTTTTTCTTTCCCTGGTCACAGACTAAGAATAAAAATCTCTGGATCGACAATACCGTTAATAAATCAGATTATATTGTATTCATTTTATCAAAGTGTTCAGTTAATCAGTATTCACGGTGGATAGAGTCGGCATATAGACAACATTGTGACAGTGTTTTTATGAAATGCATTGAAACTGTATTAAATAGTTCCATTGGTAATTCTGACATATCAAAAAAGACCATTCTTGTTCAGTTTGGGCATAGTAAAAATATGCAGGTTCCCTTTGATCTTTGCAACAAA…
IL17R-E-13	GCCTTAAATAAAAGGTCAAGGATAGTTGCCGTTGTAGCGGCAGATGATGACGATCGACATAACACATTGGTGAAGTCTTTGGTTATGTTCCTTCAAGAATCGTGTAAACTCAATGTTTTTTTCTTTCCCTGGTCACAGACTAAGAATAAAAATCTCTGGATCGACAATGCCGTGAATAAATCAGATCATATTGTATTCATTTTATCAAAATGTTCAGTTAATCAGTATTCACAGTGGGTAGAGTCGGCATATAGACAACATTGTGACAGTGTTTTTATGAAATGCATTGAAACTGTATTGAATAGTTCAATTGGTAATTCTGACATATCAAAAAGGACCGTTCTTGTCCAGTTTGGGCATAGTAAAAATATGCAGGTTCCCTTTGATCTTTGCAACAAA…
IL17R-E-14	GCCTTAAATAAAAGGTCAAGGATAGTTGCCGTTGTAGCGGCAGATGATGACGATCGACATAACACATTGGTGAAGTCTTTGGTTATGTTCCTTCAAGAATCGTGTAAACTCAATGTTTGTTTCTTTCCCTGGTCACAGACTAAGAATAAAAATCTCTGGATCGACAATGCCGTGAATAAATCAGATCATATTGTATTCATTTTATCAAAATGTTCAATTAATCAGTATTCACAGTGGGTAGAGTCGGCATATAGACAACATTGTGACAGTGTTTTTATGAAATGCATTGAAACTGTATTGAATAGTTCAATTGGTAATTCTGACATATCAAAAAGGACCGTTCTTGTCCAGTTTGGGCATAGTAAAAATATACAGGTTCCCTTTGATCTTTGCAACAAA…
IL17R-E-15	GCCTTAAATAAAAGGTCAAGGATAGTTGCCGTTGTAGCGGCAGATGATGACGATCGACATAACACATTGGTGAAGTCTTTGGTTATGTTCCTTCAAGAATCGTGTAAACTCAATGTTTGTTTCTTTCCCTGGTCACAGACTAAGAATAAAAATCTCTGGATCGACAATGCCGTGAATAAATCAGATCATATTGTATTCATTTTATCAAAATGTTCAGTTAATCAGTATTCACAGTGGGTAGAGTCGGCATATAGACAACATTGTGACAGTGTTTTTATGAAATGCATCGAAACTGTATTGAATAGTTCAATTGGTAATTCTGACATATCAAAAAGGACCGTTCTTGTCCAGTTTGGGCATAGTAAAAATATGCAGGTTCCCTTTGATCTTTGCAACAAA…
IL17R-E-16	GCCTTAAATAAAAGGTCAAGGATAGTTGCCGTTGTAGCGGCAGATGATGACGATCGACATAACACATTGGTGAAGTCTTTGGTTATGTTCCTTCAAGAATCGTGTAAACTCAATGTTTGTTTCTTTCCCTGGTCACAGACTAAGAATAAAAATCTCTGGATCGACAATGCCGTGAATAAATCAGATCATATTGTATTCATTTTATCAGAATGTTCAATTAATCAGTATTCACAGTGGGTAGAGTCGGCATATAGACAACATTGTGACAGTGTTTTTATGAAATGCATTGAAACTGTATTGAATAGTTCAATTGGTAATTCTGACATATCAAAAAGGACCGTTCTTGTCCAGTTTGGGCATAGTAAAAATATACAGGTTCCCTTTGATCTTTGCAACAAA…
IL17R-E-17	GCCTTAAATAAGAGGTCAAGGATAGTTGCTGTTGTAGCGGCAGATGATGGCGATCGACATAATACATTGGTGAAGTCTTTCGTTGTTTTCCTTCGAGAATCTTGTAAACTCAATGTTTTTTTCTTTCCCTGGTCACAGACTAAGAATAAAAATCTCTGGATCGACAATACCGTTAATAAATCAGATCATATTGTATTCATTTTATCAAAGTGTTCAGTTAATCAGTATTCACAGTGGATAGAGTCGGCATATAGACAACATTGTGACAGTGTTTTTATGAAATGCATTGAAACTGTATTAAATAGTTCAATTGGTAATTCTGACATATCAAAAAAGACCATTCTTGTTCAGTTTGGGCATAGTAAAAATATGCAGGTTCCCTTTGATCTTTGCAACAAA…
IL17R-F-1	ATGTTTACGCTTAATTTCATTTATTTACATGGATTTATGATTTGTGTTTTTAACTCTTTTTCACCAGTAAAAACTTTAGATTGTATTCCATTACAGTTAAAGGAAACAACACCAGTTAGTTGTACGGCAGCTCTTTACAGGGGAGACGCTTGTAATGAAACTGTGTTGGAATCGAAGTATACAGATTTGTATGGTAAAGATATTTACCCGGGATGTCCTGATGACCTACAGTTAAAACCTATCATGGAAATTCATCCGCGTTATCCAGATACTGGTTATCGTCCAGGATTTGTTGTAACAATAAAACCTCCGCGCACTGCTGATTTCCTGGCTGTAAAAGGGTTTCAGTTGGATTACCAAGATAGCATTGGAAATAAGAGATGTATAGTGTTAAAACTT…
IL17R-F-2	ATGTGTTTTTTTTTTTCTCTTTCTTTTATAGCTTGTAATGAAACTGTGTTGGAATCGAAGTATACAGATTTGTATGGTAAAGATATTTACCCGGGATGTCCTGATGACCTACAGTTAAAACCTATCATGGAAATTCATCCGCGTTATCCAGATACTGGTTATCGTCCAGGATTTGTTGTAACAATAAAACCTCCGCGCACTGCTGATTTCCTGGCTGTAAAAGGGTTTCAGTTGGATTACCAAGATAGCATTGGAAATAAGAGATGTATAGTGTTAAAACTTGTCAACACAAACCTTACAGCAAAACATAAGGAAAATGATTTGAAGTTTCAAGTGAAAATATATCCACTGTCACAAGAAAACAGGGATTACACCTTCAATGCTTACAGTCTACCGACA…
IL17R-F-3	AAAGGTGATGTATTGAACAATGAAAGATGGATGGTTAAAAAGAAAGTCGCCGTCATTGCAGCAGACGACAACGAATTCCATACGAAGGTTGTCGAATCTCTTGCAACATATTTACAGAGTCAAGATCACTGCAAGGTCAATTATTTCCCATGGAATAAAACGGACGACAAACTCCAGTGGATTACTACAACAGCAGACGATGTTGACTTCCACGTGATAGTCTTGTCTGCGTCTGCCTGTAGTCAATATGACGCTTTCACAAATAATAGACCAATAGATACTACAGATATTTTTATACCATATCTATCAAAAGTTCTCAATCAGGTTTTAAATCATCAAAAAATCATTTTTGTAAAATTCGATTACTCATCTGACCTAAGTATGCCAAACGGTCTTGGT…
IL17R-F-4	AAAGGTGACGTATTGAACAATGAAAGATGGATGGTTAAAAAGAAAGTCGCCGTCATTGCAGCATACGATAACGAATTCCATACGAAGGTTGTCGAATCTCTTGCAACATATTTACAGAGTCAAGGACACTGCAAGGTCAATTACTTCCCATGGAATCAAACAGACGACAAATTCCACTGGATTACCTCAACAGCAGACGATGTTGACTTCCACGTGATAGTCTTGTCTGCGTTTGCCTGTAGTCAATATGACGCTTTCACAACTAACAGACCAATAGATACTACAGATATTTTTATACCATATCTATCAAAAGTTCTCAATCAGGTTTTAAACCATCAAAAAATCATTTTTGTAAAATTCGATTACTCCTCTGACGTCAGTATGTCGAATGATCTTGGT…
IL17R-F-5	AAAGGTGACGTATTAAACAATGAGAGATGGATGGTTAAAAAGAAAGTCGCCGTCATTGCAGCAGACGACAACGAATTCCATACGAAGGTTGTGGAATCTCTTGCAACATATTTACAGAGTCAAGGCCACTGCAAGGTCAATTACTTCCCATGGAATCGAACGGACGACAAACTCCAGTGGATTACTACAACAGCAGACGATGTTGACTTCCACGTGATAGTCTTGTCTGCGTCTGCCTGTAGTCAATATGACGCTTTCACAACTAACAAACCAATAGAAACTACAGATATTTTTATACCATATTTATCAAAAGTTCTCAATCACTTTTCAAATCATCAAAAAATCATTTTTGTAAAATTCGATTACTCATCTGACGTAAGTATGCCAAACGGTCTTGGT…
IL17R-F-6	AAAGGTGACGTATTGAACAATGAAAGATGGATGGTTAAAAAGAAAGTCGCCGTCATTGCAGCATACGATAACGAATTCCATACGAAGGTTGTCGAATCTCTTGCAACATTTTTACAGAGTCAAGGACACTGCAAGGTCAATTACTTCCCATGGAATCAAACAGACGACAAATTCCACTGGATTACCTCAACAGCAGACGATGTTGACTTCCACGTGATAGTCTTGTCTGCGTTTGCCTGTAGTCAATATGACGCTTTCACAACTAACAGACCAATAGATACTACAGATATTTTTATACCATATCTATCAAAAGTTCTCAATCAGGTTTTAAACCATCAAAAAATCATTTTTGTAAAATTCGATTACTCCTCTGACGTCAGTATGTCGAATGATCTTGGT…
IL17R-F-7	AAAGGTGACGTATTAAACAATGAAAGATGGATGGTTAAAAAGAAAGTCGCCGTCATTGCAGCAGACGACAACGAATTCCATACGAAGGTTGTGGAATCTCTTGCAACATATTTACAGAGTCAAGGCCACTGCAAGGTCAATTACTTCCCATGGAATCGAACGGACGACAAACTCCAGTGGATTACTACAACAGCAGACGATGTTGACTTCCACGTGATAGTCTTGTCTGCGTCTGCCTGTAGTCAATATGACGCTTTCACAACTAACAAACCAATAGAAACTACAGATATTTTTATACCATATTTATCAAAAGTTCTCAATCACTTTTCAAATCATCAAAAAATCATTTTTGTAAAATTCGATTACTCATCTGACGTAAGTATGCCAAACGGTCTTGGT…
IL17R-F-8	AAAGGTGACGTATTGAACAATGAAAGATGGATGGTTAAAAAGAAAGTCGCCGTCATTGCAGCATACGATAACGAATTCCATACGAAGGTTGTAGAATCTCTTGCAACATATTTACAGAGTCAAGGACACTGCAAGGTCAATTACTTCCCATGGAATCAAACAGACGACAAATTCCACTGGATTACCTCAACAGCAGACGATGTTGACTTCCACGTGATAGTCTTGTCTGCGTTTGCCTGTAGTCAATATGACGCTTTCACAACTAACAGACCAATAGATACTACAGATATTTTTATACCATATCTATCAAAAGTTCTCAATCAGGTTTTAAATCATCAAAAAATCATTTTTGTAAAATTCGATTACTCATCTGACCTAAGTATGCCAAACGGTCTCGGT…
IL17R-F-9	AAAGGTGACGTATTAAACAATGAAAGATGGATGGTTAAAAAGAAAGTCGCCGTCATTGCAGCAGACGACAACGAATTCCATACGAAGGTTGTGGAATCTCTTGCAACATATTTACAGAGTCAAGGCCACTGCAAGGTCAATTACTTCCCATGGAATCGAACGGACGACAAACTCCAGTGGATTACTACAACAGCAGACGATGTTGACTTCCACGTGATAGTCTTGTCTGCGTCTGCCTGTAGTCAATATGACGCTTTCACAACTAACAAACCAATAGAAACTACAGATATTTTTATACCATATTTATCAAAAGTTCTCAATCACTTTTCAAATCATCAAAAAATCATTTTTGTAAAATTCGATTACTCATCTGACGTAAGTATGCCAAACGGTCTTGGT…
IL17R-F-10	AAAGGCGAAGTTTTAAACAATACATATGAAAGATTGATAGTTAGGAAGAAAGTGGCAGTCATTGCAGCAGACGATCACGAATTCCATACGAAGGTTGTGGAATCTCTTGCAGCATACTTACAGAGTCAAGGGCACTGCAAGGTCAATTACTTCCCATGGAATCAAACAGACGACAAATTCCAATGGATTACTACAACAGTAGACGATGTTGACTTCCACGTGATTGTCTTATCTGCGTCTGCCTGTAGTCAATATGACGCTTTCACAACTAACAGACCAATAGATACTACAGATATTTTTATACCATATTTATCAAAAGTTCTCAATCAGGTTTTAAACCATCAAAAAATCATTTTTGTAAAATTCGATTACTCCTCTGACGTCAGAATGTCGAGTGAT…
IL17R-F-11	GATACTTCAAAACAACCGAGACAAATCAGCTATGCTTATGACAAAAATGGACAACAGATTAAACCGAATTTGAATCCAACCAGACAAGAAAATGAACTGTGTCGAAAACAAAGTGAATCTAAAAACGGAAGTAAGGATATAGAAAATGAAGCAGGCTCGTTTATTATATCGGGAGACAACTATGTATATCCTGGTACCGATTTCTTTCTGCCTCCAGATCCAAGCATCAACGAAGATATTACAACAGAGTACCAGTTTAACATGATGGAAGATATAAATCGAGGACAATTTGATTACGATTTAGACAATGTCAGTGGAAAAAGTGTCTAG
IL17R-F-12	GATACTTCAAAACAACCGAGACAATTCGGCTATGCTAATGACAAAAATGGACAACAGATTAAACCGAATTTGAATCCAACCAGACAAGAAAATGAACTGTGTCGAAAACAAAGTGAATCTAAAAACGGAAGTAAGGATATAGAAAATGAAGCAGGCGCGTTTATTATATCGGGAGACAACTATGTATATCCTGGTACCGATTTCTTTCTGCCTCCAGATCCAAGCATCAACGAAGATATTACAACAGAGTACCAGTTTAACATGATGGACGATATAAATCGAGGACAATTTGATTACGAATTAGACAATGTCAGTGGAAAAAGTGTCTAG
IL17R-F-13	AAAGGTGACGTATTGAACAATGAAAGATGGATGGTTAAAAAGAAAGTCGCCGTCATTGCAGCATACGATAACGAATTCCATACGAAGGTTGTAGAATCTCTTGCAACATATTTACAGAGTCAAGGACACTGCAAGGTCAATTACTTCCCATGGAATCAAACAGACGACAAATTCCACTGGATTACCTCAACAGCAGACGATGTTGACTTCCACGTGATAGTCTTGTCTGCGTTTGCCTGTAGTCAATATGACGCTTTCACAACTAACAGACCAATAGATACTACAGATATTTTTATACCATATCTATCAAAAGTTCTCAATCAGGTTTTAAATCATCAAAAAATCATTTTTGTAAAATTCGATTACTCATCTGACCTAAGTATGCCAAACGGTCTCGGT…
IL17R-F-14	AAAGGTGACGTATTAAACAATGAAAGATGGATGGTTAAAAAGAAAGTCGCCGTCATTGCAGCAGACGACAACGAATTCCATACGAAGGTTGTGGAATCTCTTGCAACATATTTACAGAGTCAAGGCCACTGCAAGGTCAATTACTTCCCATGGAATCGAACGGACGACAAACTCCAGTGGATTACTACAACAGCAGACGATGTTGACTTCCACGTGATAGTCTTGTCTGCGTCTGCCTGTAGTCAATATGACGCTTTCACAACTAACAAACCAATAGAAACTACAGATATTTTTATACCATATTTATCAAAAGTTCTCAATCACTTTTCAAATCATCAAAAAATCATTTTTGTAAAATTCGATTACTCATCTGACGTAAGTATGCCAAACGGTCTTGGT…
IL17R-F-15	AAAGGTGACGTATTGAACAATGAAAGATGGATGGTTAAAAAGAAAGTCGCCGTCATTGCAGCATACGATAACGAATTCCATACGAAGGTTGTCGAATCTCTTGCAACATATTTACAGAGTCAAGGACACTGCAAGGTCAATTACTTCCCATGGAATCAAACAGACGACAAATTCCACTGGATTACCTCAACAGCAGACGATGTTGACTTCCACGTGATAGTCTTGTCTGCGTTTGCCTGTAGTCAATATGACGCTTTCACAACTAACAGACCAATAGATACTACAGATATTTTTATACCATATCTATCAAAAGTTCTTAATCAGGTTTTAAACCATCAAAAAATCATTTTTGTAAAATTCGATTACTCCTCTGACGTCAGTATGTCGAATGATCTTGGT…
IL17R-F-16	AAAGGTGACGTATTGAACAATGAAAGATGGATGGTTAAAAAGAAAGTCGCCGTCATTGCAGCAGACGACAACGAATTCCATACGAAGGTTGTGGAATCTCTTGCAACATATTTACAGAGTCAAGGCCACTGCGAGGTCAATTACTTCCCATGGAATCGAACGGACGACAAACTCCAGTGGATTACTACAACAGCAGACGATGTTGACTTCCATGTGATAGTCTTGTCTGCGTCTGCCTGTAGTCAATATGACGCTTTCACAACTAACAAACCAATAGAAACTACAGATATTTTTATACCATATTTATCAAAAGTTCTCAATCACTTTTCAAATCATCAAAAAATCATTTTTGTAAAATTCGATTACTCATCTGACGTAAGTATGCCAAACGGTCTTGGT…
IL17R-F-17	AAAGGCGAAGTTTTAAACAATACATATGAAAGATTGATAGTTAGGAAGAAAGTGGCAGTCATTGCAGCAGACGATCACGAATTCCATACGAAGGTTGTCGAATCTCTTGCAACATATTTACAGAGTCAAGGACACTGCAAGGTCAATTACTTCCCATGGAATCAAACAGACGACAAATTCCACTGGATTACCTCAACAGCAGACGATGTTGACTTCCACGTGATAGTCTTGTCTGCGTTTGCCTGTAGTCAATATGACGCTTTCACAACTAACAGACCAATAGATACTACAGATATTTTTATACCATATCTATCAAAAGTTCTCAATCAGGTTTTAAACCATCAAAAAATCATTTTTGTAAAATTCGATTACTCCTCTGACGTCAGTATGTCGAATGAT…

## Sheet: Supplementary Data 4
Supplementary Data 4. IL-17R representative sequences for each isoform retrieved from the mussel reference genome
Name	Seq
IL17R-A	ATGGCACGATTAGTTGAACTTGACAAGGATGGTAATGAGTTGAGACTTGTAATAGCTGTTATTATATCACAGAACGAATACCTGTTTCAACCTTTGCAACCAGGTCGATACAAAATAACAGTTGGACCAAAAAATTGCAACTCCTGTGGTTGGTCTGTAACAGGACCTCTTATAATAGAAAGCACACCTTCGAAGAACATAGCATCAAATGGGAAGTCATATACCACTACTGACAGCACCCAGACGACAACTTCGTTACCAGTAACACCCATAGGGGAAATAATATCACAGGAAAATCCATATACCGAAAGAGACACAACATTTGCTGAAACTTCTTTATCTTCATCATCAGTACATACACAGAACATAGCATCTGATGGAAAGACAGACACCACTTCT…
IL17R-B	ATGCAGGATTGGTGTGTGTTAACATTTGTTATTTTATGTTTGCCACACACAAGATGTTTGCTACTTCTACCATGTCAATCGGAGCAAGATAATCCGAAATATGCTGTGAACTGTACTGCGATCAGATACGAAAGAAATAACTGCAGTGACTCATTTCTATCTGGACAGTATGGAGATCTTTATGGACAGAAAGACTGGCCTGTAAAACCAGATGATTTGACGCTCGAACCAATACAACCAGAGTATAAAAATACAAATATATTTTATCCTGGATTTTTGGTAGTGCTCAAACCTCCTCGCTCAGGCATCCGAGAGGTACAGGGATTTCAAATCAACTACGAAGAGTTAGATACTAGTACTCAAAAGTGTATCATCATACTTATTAAAAATGCTACTATG…
IL17R-C	ATGAAACCCCGAGATAATACAGAATTTGAGCAGTCCTTACAGATTGTACTCGGCACTGTATGTGGTGTGTTTGGTCTCCTCGGTTTGATACTAGTGCTGTCCTTCTTGTACAAGTTTTATAAAAGAAGACGATCGCCTCAGCATACTAGAGGACAAAGAGATTCTGATTTCAACAGTTCAATATCTATTGATTTAGAACAAAAGACAGTACCTACTGTGTTAGTACTATACTCCAGTGATTGTTCAGCTCATGAAAAAGTGGTCTCATCGTTTGCTGGGTTCCTAATAGAAGCCTGCCATTGTAATGTTCATTTAGACATCTTTGAAGATCAGCTTATATATGAGAGGGGTCTTGATGAATGGTTGGTTGAAAAACTTCAGGAAGCAGATTTTATTATT…
IL17R-D	ATGTCACTTTATATCTACTATCTTATAGTTATCTGGATAACATGTGTAGCTGCGTTTAAGAATAAAACTTGTTATTCCGAGGCTGGCATTGGATGTGATGTGTCTTACAGCACTAAACAAGATTGTGCAAGTTTATCAGCTAATTTTCCAGAACTCTACCAGAGAGAAGATGGACTTTATCCAGACAAACCTAGTTTATTTGATTTGATACCAATTGAAGAAAAATGGACGGACAAAACTTCAGGCAAACATTATATGTATCCTGGAGTAAATGTTACATTCAAAGTTCCACCAAATGCAAGTTTCAAGACTGTGAAAGGATTTGAGCTGATAGGAAGAACAACCAATCCAGATGAAACTAGATGTTTTGTTTTCTCTTTTAATGGTTCTCTGTTGAAT…
IL17R-E	ATGCCACTCGGAATACCTAGCTGCAATGAAGACATGTGGTACATCAGTATATTATTCTTGTCGTGTATACCATATACAAGTTGCTTCAAATTGGCATGTGAATCACATCTAGACAGTTCAGCCTTTAAAGTCAAATGCACAGCCACAAAGTACGAAAAAGAAAACTGCAGAGACAATGTCCTGTCAACTATATATGGAGATCTATATGGACAAAAATATTGGGCAGCAAAACCACATGACTTGCAGTTAATACCAATACAAGAAGAGTACCTAAATACAACTCTATTCTATCCTGGATTTCTAGTAGTAGTTCAACCTCCTAGAACAGGTATACAAAATGTCAGAGGATTCCACTTATTTTACGAGGATTTGGACACAAACCTGAGAAAATGTATCATT…
IL17R-F	ATGTTTACGCTTAATTTCATTTATTTACATGGATTTATGATTTGTGTTTTTAACTCTTTTTCACCAGTAAAAACTTTAGATTGTATTCCATTACAGTTAAAGGAAACAACACCAGTTAGTTGTACGGCAGCTCTTTACAGGGGAGACGCTTGTAATGAAACTGTGTTGGAATCGAAGTATACAGATTTGTATGGTAAAGATATTTACCCGGGATGTCCTGATGACCTACAGTTAAAACCTATCATGGAAATTCATCCGCGTTATCCAGATACTGGTTATCGTCCAGGATTTGTTGTAACAATAAAACCTCCGCGCACTGCTGATTTCCTGGCTGTAAAAGGGTTTCAGTTGGATTACCAAGATAGCATTGGAAATAAGAGATGTATAGTGTTAAAACTT…
Name	Seq
IL17R-A	MARLVELDKDGNELRLVIAVIISQNEYLFQPLQPGRYKITVGPKNCNSCGWSVTGPLIIESTPSKNIASNGKSYTTTDSTQTTTSLPVTPIGEIISQENPYTERDTTFAETSLSSSSVHTQNIASDGKTDTTSDNTQTITSLIATKTGEITSQKILYTEKDATPAKTSLLTTHTQNITSVGNSYTTIDNTRNAASLRFAYTREITSLSSVSWTNQKTGMIVGAVLGTLLGVLLVFVLVYHVYISRKRKHELKKIDLETPAKHEEPSDTTIRTRVIEEIKDDVLKFPKVYVVNAEDHLPHMKAVEAFAKFLDVQCHCDVMYAPWCPREYLDNKSKWVINSIDKADFVIIVNSELTYHQFKSLKNQENRCGKSTDPNQTFDLFMPPISQITERIINFNNPF…
IL17R-B	MQDWCVLTFVILCLPHTRCLLLLPCQSEQDNPKYAVNCTAIRYERNNCSDSFLSGQYGDLYGQKDWPVKPDDLTLEPIQPEYKNTNIFYPGFLVVLKPPRSGIREVQGFQINYEELDTSTQKCIIILIKNATMDHNHRDNNLRMVVKLWPTLGEMNYLFTAWSLPKPPANESGTSLIRYGRTGKYQMSLTDAQSDWLTTISYHNDIGKKYIRIWFVKAPVEYRFLEYTVKLEIIRSGEGTSFEDRDEVERNKISQTNYTFINVKPGRYRTLVQPYDDKFNTLNDCKCKTKGETCKQCISTKTDVIIVPADIPATTTIGLTSTEAPQTSNATPGTNLPVSAGNSDQATNKQILSSVLSFVALIFVIVILVVCYKLYRDRVLGNKKDKFVLPKDHIQMKGC…
IL17R-C	MKPRDNTEFEQSLQIVLGTVCGVFGLLGLILVLSFLYKFYKRRRSPQHTRGQRDSDFNSSISIDLEQKTVPTVLVLYSSDCSAHEKVVSSFAGFLIEACHCNVHLDIFEDQLIYERGLDEWLVEKLQEADFIIVMCSVGARLRCTKKRARFKCDPNRTIPDYFAIAVDYVAEKMRVERSKGLPMSRFIVAYMEYSSASDIPHQLDTGVKFNLMKDMNALFNHLHGFPSDMNKFGPVWRDTIEQNCDFSELTTELNLSLESAKEYFKANPNWIEDSMEYIPAPSKSKSRHVRKSSLEPLLKESQMNLPFETSGKMDTLVDIHNQTLPRTLKQEDLNMVPLYQRQNSLPSSLSSHQTNSSPTPPTNTSKSFENFQTNTRYQDIDFQPCMFCGLEEHEDRRA…
IL17R-D	MSLYIYYLIVIWITCEAEFKNKPCYSEAGIGCDVSYSTKQDCASLSANFPELYQREDGLYPDKPSLFDLIPIEEKWTDKTSGKHYMYPGVNVTFKVPPNASFKTVKGFELIGRTTNPDETRCFVFSFNGSLLNASTKDGEIQFKIWAIIVQIETFFDFEVFSLPKPPENELDGMSITKTVTMNPRFDLSKPSADWITTISFYPSSIDKLIYIRFVEPPQQYNFTQFVIKLWELDQSNNDVKVVKDVTISQYEYYFHDVPPGRYKVKVEPKSTFQKCFCWNSNDVCVSCARTTTRPIIIENLSTSVTTTSTTTTTSTTLATTNTVTGPDTSFPTSTNTPSPVVGGSGSPNAEKVVAVVLGIILGLLLVGMLAFIAYSNRRKKHDSEKIETDSFEDNAPPN…
IL17R-E	MPLGILSCNEDMWYISILFLLSYIPYTSCFQLACESHLDSSALKVKCTATKYEKENCRDNVLSTIYGDLYGQKYWAAKPHNLKLIPIQEEYLNTTLFYPGFLVVVQPPRTGIQNVRGFHLFYEDLDTNLRKCIIIVIDNATLDHTHRDNGLKFKIKLWPLNGDKDFLITSWTLPKPPESELDTNLIRNGRTGKWKWGLKNASSDWITTISYFNNIDDMYIRIWFVAAPVEYKFSQYIVSLEQIKSGEETDFEDRNVTEETRVSKKLYFQVDYTFLNVKPGRYRILVQPFDDNCTCKSKRNYCGQCIRTRTSVIIVPTTGDMPLTRRTDRLQRTSPDPIRAVLSPDISKTPNQHILPSVLGFITFLLAIIVIVGCYKLYKEHRNSNNDVNINNTDVKGKD…
IL17R-F	MFTLNFIYLHGFMICVFNSFSPVKTLDCIPLQLKETTPVSCTAALYRGDACNETVLESKYTDLYGKDIYPGCPDDLQLKPIMEIHPRYPDTGYRPGFVVTIKPPRTADFLAVKGFQLDYQDSIGNKRCIVLKLVNTNLTAKHKENDLKFQVKIYPLSQENRDYTFNAYSLPTPKYTEEKEFQTRYGQTNKWELQFSYQWRTTIAFYVNRKDRFIDFRFVPAPAELQFYWYNITLSRIVSHEGTSTEARHTVSSMGTNLTEMSFHDIEPGRYRVGVQPFDDKAKSLSECKCKNNFLVCVSCLKTLTRVIEIPVDNTPSAPIPTPALPLATKPKTSTTTSPLLLTAKHKTSVITTEVEIGEHTVSDKDAMAASVVVTSQQDNQTTNHLTVAFSIVGFLVLV…
